# Supplementary material for: Genome-Wide Survey Reveals Transcriptional Differences Underlying the Contrasting Trichome Phenotypes of Two Sister Desert Poplars
Source: Genes (Basel). 2016 Dec 1;7(12):111. doi: 10.3390/genes7120111 (PMC5192487; doi:10.3390/genes7120111)
Supplement: Supplementary file 1 [file genes-07-00111-s001.zip]

Archive with 11 entries (10 files):
- genes-144496-supplementary-final/
- genes-144496-supplementary-final/genes-144496-Supplementary Lists.docx
- genes-144496-supplementary-final/genes-144496-Supplementary-Figure S1 Go annotation of DEGs and whole genome genes by WEGO.docx
- genes-144496-supplementary-final/Table S1 Sequences of P. pruinosa.xlsx
- genes-144496-supplementary-final/Table S2 Primers used for real-time quantitative RT-PCR in this study.xls
- genes-144496-supplementary-final/Table S3 Expression of candidate genes regulating trichome cell differentiation.xlsx
- genes-144496-supplementary-final/Table S4 KaKs estimated for homolog genes between two poplar species.xlsx
- genes-144496-supplementary-final/Table S5 Functional divergence estimated for the two poplar species.xlsx
- genes-144496-supplementary-final/Table S6 Summary of the Illumina sequencing data and their map ratios-english.docx
- genes-144496-supplementary-final/Table S7 Cis-acting regulatory elements in the promoter regions of candidate genes.xlsx
- genes-144496-supplementary-final/Table S8 DEGs annotated on the basis of Arabidopsis annotations.xlsx
