# Supplementary material for: Genome-Wide Survey Reveals Transcriptional Differences Underlying the Contrasting Trichome Phenotypes of Two Sister Desert Poplars
Source: Genes (Basel). 2016 Dec 1;7(12):111. doi: 10.3390/genes7120111 (PMC5192487; doi:10.3390/genes7120111)
Supplement: Supplementary file 1 [file genes-07-00111-s001.zip › genes-144496-supplementary-final/Table S2 Primers used for real-time quantitative RT-PCR in this study.xls]

## Sheet: Sheet1
Table S2: Primers used for real-time quantitative RT-PCR in this study.
Homologs in Ath	P. euphratica	P. pruinosa	Forward Primers (5'-3')	Reverse Primers (5'-3')
MYB089	CCG004180.1	PPR033214.1	CACCAACTTAGCAGTACTAC	CTTGATTTTGACCAACCATC
GL3	CCG018012.1	PPR012085.1	GAAGGTTACCGAGGAGATGATG	CAACTCATACCGACAAACCAGAC
MYB038	CCG025403.1	PPR031689.1	CTCCAACTGGGACGTCAC	CACATGATGCAATGAAATG
ZFP6	CCG034202.1	PPR008413.1	CCATCTGGGTCACAGGAATCAG	GAGCACGTTTCAAAAGCCGTC
GIS	CCG006734.1	PPR025546.1	CCGTGTGAGTTTAGATCTTC	GTTAAAATGCAGAAAACAC
TRY	CCG023062.1	PPR032239.2	CAGAATGTATAGGCTTGTTGG	GGTCTTAGACTTCGCTTTG
MYB138	CCG000367.1	PPR014584.1	CTCCAACTGGGTCATCTG	GAGTCCCTCAGTCAAACC
MYB186	CCG000370.1	PPR014580.1	CTTCTCCAACTGGATCGTC	GAAATTAAGCACTACTAGAAC
GL2	CCG029426.1	PPR023629.1	CTTCTGTATGGTTGCCTGTC	GCCTCTATCTTGTCCTTTGG
RING	CCG018012.1	PPR012085.1	GACGCAACCACATCGAAAC	CAATGAAGCTATCGTGGC
TTG	CCG024086.1	PPR012214.1	GAGCACCCTTATCCACCCAC	CCCACAATCGAAGATAGTCACC
ZFP5	CCG020698.1	PPR006490.1	CTCTATGAGGAGTCGCAG	GTAACGAGTATCTTGTTGG
