# Supplementary material for: Genome-Wide Survey Reveals Transcriptional Differences Underlying the Contrasting Trichome Phenotypes of Two Sister Desert Poplars
Source: Genes (Basel). 2016 Dec 1;7(12):111. doi: 10.3390/genes7120111 (PMC5192487; doi:10.3390/genes7120111)
Supplement: Supplementary file 1 [file genes-07-00111-s001.zip › genes-144496-supplementary-final/Table S3 Expression of candidate genes regulating trichome cell differentiation.xlsx]

## Sheet: Sheet1
Table S3: Expression of candidate genes regulating trichome cell differentiation.
Name	Homologs in Ath	P. euphratica	P. pruinosa	P. trichocarpa	FPKM of P. euphratica	FPKM of P. pruinosa
ZFP6	AT1G67030.1	CCG001173.1	PPR031572.1	Potri.017G116300.1	15.83	20.56
ZFP6	AT1G67030.1	CCG034202.1	PPR008413.1	Potri.004G097900.1	0.06	1.15
ZFP5	AT1G10480.1	NA	PPR008443.1	Potri.008G193400.1	NA	0.01
ZFP5	AT1G10480.1	CCG020698.1	PPR006490.1	Potri.010G036400.1	0.14	0.24
		CCG025212.1	PPR006578.1	Potri.010G140700.1	0.01	0.22
		CCG011017.1	PPR009621.1	Potri.014G123700.1	7.86	8.32
GIS3	AT1G68360.1	CCG025063.1	PPR009701.1	Potri.010G122400.1	2.26	2.82
GIS3	AT1G68360.1	CCG000646.1	PPR034366.1	Potri.008G123100.1	0.5	0.78
GIS/ZFP8/GIS2	AT3G58070.1	CCG006734.1	PPR025546.1	Potri.016G060600.1	11.99	52.01
GIS/ZFP8/GIS2	AT3G58070.1	CCG003880.1	PPR014791.1	Potri.006G195100.1	39.08	91.58
MYB23/0/66	AT5G40330.1	NA	PPR031415.1	Potri.015G075600.1	NA	10.46
MYB23/0/66	AT5G40330.1	CCG002566.1	PPR031418.1	Potri.015G075800.1	14.36	20.26
MYB23/0/66	AT5G40330.1	CCG011992.1	PPR019324.1	Potri.012G080400.1	1.91	4.22
MYB106/16	AT3G01140.1	CCG000367.1	PPR014584.1	Potri.008G089700.1	0.55	2.74
MYB106/16	AT3G01140.1	CCG025403.1	PPR031689.1	Potri.010G165700.1	0.01	1.24
MYB106/16	AT3G01140.1	CCG004180.1	PPR033214.1	Potri.017G086300.1	12.13	22.33
MYB106/16	AT3G01140.1	CCG000370.1	PPR014580.1	Potri.008G089200.1	0.01	1.83
MYC1	AT4G00480.2	CCG010678.1	PPR022182.1	Potri.014G083900.1	9.32	10.39
MYC1	AT4G00480.2	CCG019068.1	PPR005410.1	Potri.002G159400.1	4.7	8.81
MYB82	AT5G52600.1	CCG011237.1	PPR015527.1	Potri.006G066400.1	0.31	0.22
MYB82	AT5G52600.1	CCG018317.1	PPR027576.2	Potri.018G127700.1	1.6	6.53
MYB5	AT3G13540.1	CCG015552.1	PPR031927.1	Potri.013G056400.1	4.28	3.71
MYB5	AT3G13540.1	CCG032885.1	PPR024323.1	Potri.019G036400.1	5.25	9.66
MYB5	AT3G13540.1	CCG015551.1	PPR020141.1	Potri.013G056500.1	26.89	0.16
MYB5	AT3G13540.1	NA	PPR027501.1	NA	NA	0.54
MYB5	AT3G13540.1	NA	PPR026344.1	Potri.019G036300.1	NA	7.46
MYB5	AT3G13540.1	CCG030470.1	PPR004647.1	Potri.003G219900.1	45.39	37.06
MYB5	AT3G13540.1	CCG005382.2	PPR004521.1	Potri.001G005100.1	50.08	45.01
EGL3/GL3	AT1G63650.1	CCG021831.1	PPR006742.1	Potri.003G128000.1	2.63	4.55
EGL3/GL3	AT1G63650.1	CCG024505.1	PPR017117.1	Potri.001G103600.1	13.71	24.15
TTG	AT5G24520.1	CCG024086.1	PPR012214.1	Potri.012G006100.1	24.72	31.64
TTG	AT5G24520.1	CCG013682.1	PPR016629.1	Potri.015G002600.1	42.08	30.46
TTG	AT5G24520.1	CCG024087.1	NA	NA	8.8	NA
GL2	AT1G79840.2	CCG029426.1	PPR023629.1	Potri.003G052400.1	93.83	86.09
GL2	AT1G79840.2	CCG002783.1	PPR009432.1	Potri.001G184100.1	35.01	29.86
CPC	AT2G46410.1	CCG010776.1	PPR017744.1	Potri.014G096300.1	1.74	1.38
CPC	AT2G46410.1	CCG018985.1	PPR011152.2	Potri.002G168900.1	4.39	19.58
TRY/CPC2/TCL	AT5G53200.1	CCG023062.1	PPR032239.2	Potri.012G031200.1	0.74	6.22
TRY/CPC2/TCL	AT5G53200.1	CCG022621.1	PPR026998.1	Potri.015G022000.1	25.44	35.39
SPY	AT3G11540.1	CCG015152.1	NA	NA	3.79	NA
SPY	AT3G11540.1	CCG005715.1	PPR022325.1	Potri.006G208900.1	5.36	10.9
SPY	AT3G11540.1	CCG015878.2	PPR014984.1	Potri.016G075700.1	19.79	17.94
RGL1	AT1G66350.1	CCG015927.1	PPR013404.1	Potri.004G089800.1	29.76	72.79
RGL1	AT1G66350.1	CCG001243.1	PPR014118.1	Potri.017G125200.1	19.3	35.72
RGA1/RGA2	AT2G01570.1	CCG000725.1	PPR010172.1	Potri.008G131700.1	34.79	50.61
RGA1/RGA2	AT2G01570.1	CCG003776.1	PPR017010.1	Potri.010G110700.1	14.36	20.9
