# Supplementary material for: Genome-Wide Survey Reveals Transcriptional Differences Underlying the Contrasting Trichome Phenotypes of Two Sister Desert Poplars
Source: Genes (Basel). 2016 Dec 1;7(12):111. doi: 10.3390/genes7120111 (PMC5192487; doi:10.3390/genes7120111)
Supplement: Supplementary file 1 [file genes-07-00111-s001.zip › genes-144496-supplementary-final/Table S4 KaKs estimated for homolog genes between two poplar species.xlsx]

## Sheet: Sheet1
Table S4: Ka/Ks estimated for homolog genes between two poplar species.
P. euphratica	P. pruinosa	dN	dS	dN/dS
CCG000007.1	PPR013871.1	0.006	0.0457	0.1306
CCG000013.1	PPR013865.1	0.0111	0.0224	0.4952
CCG000014.1	PPR032983.1	0.004	0.0256	0.1569
CCG000015.1	PPR032984.3	0	0.0285	0
CCG000017.1	PPR032986.1	0.0044	0.0154	0.2826
CCG000018.1	PPR009831.1	0.0081	0.0312	0.2593
CCG000019.1	PPR009830.1	0.0047	0.0153	0.3079
CCG000021.1	PPR009828.1	0	0.0184	0
CCG000023.2	PPR009827.1	0	0.0073	0
CCG000028.1	PPR009823.1	0.0015	0.0354	0.0411
CCG000031.3	PPR009820.2	0.0052	0.0324	0.1594
CCG000033.3	PPR009817.1	0.008	0.0303	0.2626
CCG000036.1	PPR009815.1	0.0046	0.0228	0.2001
CCG000042.1	PPR011662.1	0.0455	0.3604	0.1264
CCG000047.1	PPR028138.1	0.0039	0.0295	0.1307
CCG000048.1	PPR028141.1	0.0013	0.0041	0.3281
CCG000049.1	PPR028142.1	0.0108	0.0261	0.4152
CCG000050.2	PPR028143.1	0.0033	0.135	0.0244
CCG000051.1	PPR028144.1	0	0.0122	0
CCG000054.1	PPR028148.1	0.0073	0.0369	0.1983
CCG000055.1	PPR028149.1	0.0033	0.0165	0.2023
CCG000056.1	PPR028150.1	0	0.0517	0
CCG000057.1	PPR028152.1	0.0057	0.0302	0.1876
CCG000060.1	PPR028158.1	0.0066	0.0329	0.2013
CCG000061.1	PPR028160.1	0.0032	0.0306	0.1042
CCG000064.1	PPR028163.1	0.0078	0.0131	0.5911
CCG000065.1	PPR028164.1	0.0075	0.0329	0.2279
CCG000066.1	PPR028165.1	0	0.0304	0
CCG000067.1	PPR028166.1	0	0	-
CCG000071.1	PPR028171.1	0.0041	0.0036	1.1389
CCG000074.1	PPR028173.1	0.0032	0.08	0.0404
CCG000077.1	PPR028176.1	0.0029	0.0212	0.1345
CCG000082.1	PPR028183.1	0.0013	0.0154	0.0841
CCG000084.2	PPR028186.2	0.0026	0.0513	0.0498
CCG000085.1	PPR028188.1	0.0014	0.0497	0.0279
CCG000090.2	PPR028193.1	0.0007	0.0365	0.0202
CCG000092.1	PPR028195.1	0.0072	0	-
CCG000093.1	PPR028196.1	0.0015	0.0146	0.1002
CCG000095.1	PPR007306.1	0.0019	0.0238	0.0795
CCG000098.1	PPR028202.1	0.0066	0.0219	0.3007
CCG000101.2	PPR028205.3	0.005	0.029	0.1727
CCG000104.1	PPR028209.1	0.0039	0.0136	0.2898
CCG000106.1	PPR028211.1	0.0057	0.0247	0.2313
CCG000107.2	PPR028212.1	0.0067	0.0336	0.1987
CCG000109.1	PPR028214.1	0	0.0403	0
CCG000110.1	PPR028216.1	0.0067	0.012	0.5588
CCG000111.1	PPR028217.1	0.0062	0.0281	0.2202
CCG000115.1	PPR028224.1	0	0	-
CCG000116.2	PPR022896.1	0.0616	0.1918	0.321
CCG000117.1	PPR030203.1	0.0042	0.0111	0.3771
CCG000118.1	PPR030202.1	0.0112	0.0458	0.2456
CCG000119.1	PPR030201.1	0.008	0.0361	0.2218
CCG000120.1	PPR030200.1	0.0028	0.0132	0.2153
CCG000122.1	PPR030198.1	0.0026	0.0113	0.233
CCG000123.1	PPR030197.1	0.005	0.0308	0.1622
CCG000125.1	PPR030194.1	0.0031	0.0293	0.1052
CCG000128.1	PPR030191.1	0.0071	0.0318	0.2221
CCG000129.1	PPR030189.1	0.0077	0.0242	0.3183
CCG000130.1	PPR010862.1	0.0041	0.0332	0.1239
CCG000132.1	PPR010864.1	0.0034	0.0251	0.1341
CCG000134.1	PPR010866.1	0.0064	0.0188	0.3431
CCG000135.1	PPR010867.1	0	0.0209	0
CCG000138.2	PPR010870.2	0.0124	0.0553	0.2235
CCG000140.1	PPR010871.1	0	0	-
CCG000141.1	PPR010872.1	0.0071	0.0609	0.1159
CCG000142.1	PPR010873.2	0.0118	0.0492	0.2399
CCG000144.1	PPR010875.1	0.0014	0.0235	0.0582
CCG000146.1	PPR010877.1	0.0053	0.0032	1.6723
CCG000148.1	PPR010879.1	0	0.033	0
CCG000149.1	PPR010880.1	0.0072	0.0714	0.1003
CCG000152.1	PPR010883.1	0	0.0113	0
CCG000153.1	PPR010884.1	0.0015	0.0203	0.072
CCG000155.2	PPR010886.1	0.0126	0.0571	0.2207
CCG000156.1	PPR010887.1	0.0058	0.0363	0.161
CCG000157.1	PPR010888.1	0.0059	0.0175	0.3358
CCG000158.2	PPR010889.1	0.0063	0.0313	0.2007
CCG000159.2	PPR010891.1	0.008	0.0093	0.864
CCG000160.1	PPR010892.1	0.0053	0.0202	0.2602
CCG000163.1	PPR010896.1	0.0016	0.0184	0.085
CCG000164.1	PPR010898.1	0.0161	0.037	0.4354
CCG000165.2	PPR010899.1	0.0025	0.0121	0.2062
CCG000166.1	PPR010901.1	0.0013	0.0223	0.0565
CCG000168.1	PPR010903.1	0.0042	0.0063	0.6668
CCG000169.1	PPR010904.1	0.0146	0.0388	0.3779
CCG000170.1	PPR010905.1	0.0099	0	-
CCG000175.1	PPR006461.1	0.0092	0.0336	0.2724
CCG000179.1	PPR006457.1	0.0016	0.0178	0.0883
CCG000181.1	PPR006454.1	0.0032	0.0395	0.0805
CCG000182.1	PPR006452.1	0	0.004	0
CCG000186.1	PPR006448.3	0.0019	0.0164	0.1171
CCG000187.1	PPR006446.1	0.0085	0.0357	0.2374
CCG000189.1	PPR006445.1	0.0034	0.0548	0.0614
CCG000192.2	PPR006441.2	0	0.0103	0
CCG000193.1	PPR006440.1	0.0016	0.038	0.0412
CCG000195.1	PPR006438.1	0.0168	0.0552	0.3054
CCG000199.2	PPR006434.1	0.002	0.012	0.1656
CCG000201.1	PPR006060.1	0.022	0	-
CCG000208.1	PPR006057.1	0.0092	0.0474	0.1937
CCG000210.2	PPR006054.1	0.0066	0.0294	0.2255
CCG000211.1	PPR006053.1	0.0103	0.0369	0.2799
CCG000213.1	PPR006050.1	0.0029	0.0261	0.1106
CCG000215.1	PPR006048.1	0.0093	0.0228	0.4074
CCG000217.1	PPR006046.1	0.0044	0.0198	0.2208
CCG000219.1	PPR006045.1	0.001	0.0063	0.1653
CCG000220.1	PPR006044.1	0.0033	0.0164	0.2016
CCG000221.1	PPR028511.1	0.0099	0.0124	0.8028
CCG000222.2	PPR028509.1	0.0037	0.0308	0.1214
CCG000224.1	PPR028506.1	0.005	0.0237	0.2122
CCG000226.1	PPR028505.1	0	0.0141	0
CCG000228.1	PPR028502.1	0.0021	0.0296	0.0704
CCG000229.2	PPR028501.1	0.0117	0.0543	0.2155
CCG000230.1	PPR028500.1	0.0027	0.0086	0.3112
CCG000236.1	PPR028494.1	0.006	0.0172	0.3507
CCG000237.1	PPR028493.2	0.0092	0.0265	0.3459
CCG000238.2	PPR028492.1	0.0067	0.0159	0.4236
CCG000239.1	PPR028491.1	0.0057	0.03	0.1891
CCG000242.2	PPR028488.1	0.0035	0.0184	0.191
CCG000243.1	PPR028487.1	0	0.0069	0
CCG000246.1	PPR028485.1	0.0023	0.0202	0.1123
CCG000247.1	PPR028484.3	0.0049	0.017	0.2903
CCG000248.1	PPR028483.1	0.0021	0.0097	0.217
CCG000250.1	PPR028481.1	0.0081	0.0217	0.3706
CCG000252.1	PPR021893.1	0.0019	0.011	0.1697
CCG000253.1	PPR021894.1	0.0035	0.0151	0.2335
CCG000257.1	PPR021895.1	0.0098	0.0221	0.4436
CCG000259.2	PPR001893.3	0.0041	0.0189	0.2176
CCG000260.2	PPR029150.1	0.0047	0.0533	0.0873
CCG000267.1	PPR029155.1	0	0.0515	0
CCG000269.1	PPR029157.1	0.0051	0.0174	0.2947
CCG000270.3	PPR029158.2	0.0114	0.0305	0.3738
CCG000271.1	PPR029160.1	0.0022	0.0355	0.0618
CCG000272.1	PPR029161.1	0.003	0.0433	0.0703
CCG000273.2	PPR029163.2	0.0041	0.0377	0.1078
CCG000276.1	PPR029167.3	0.0105	0.0141	0.7434
CCG000277.1	PPR029168.1	0.0044	0.0099	0.44
CCG000278.3	PPR029169.2	0.0103	0.0353	0.2927
CCG000283.1	PPR029173.1	0.0039	0.0322	0.1205
CCG000284.1	PPR029174.1	0.0047	0.0213	0.2189
CCG000286.2	PPR027412.1	0	0.0507	0
CCG000288.1	PPR027410.1	0.0018	0.0164	0.1124
CCG000290.1	PPR027408.1	0.0105	0.0501	0.2092
CCG000293.1	PPR027405.1	0.0079	0.0219	0.3607
CCG000295.1	PPR015097.1	0.004	0.0248	0.1626
CCG000297.1	PPR015099.1	0.0041	0.0346	0.1188
CCG000298.1	PPR015100.2	0.0026	0.0332	0.0769
CCG000299.1	PPR015101.1	0.0084	0.0894	0.0941
CCG000301.2	PPR015103.3	0.0024	0.0108	0.2237
CCG000304.1	PPR032353.1	0.0027	0.0393	0.0677
CCG000305.2	PPR032352.1	0.0105	0.0337	0.3102
CCG000309.1	PPR032349.1	0.0044	0.0136	0.3243
CCG000310.1	PPR032348.1	0.0041	0.0509	0.0808
CCG000313.1	PPR015804.1	0.1093	0.2365	0.4623
CCG000314.1	PPR004347.1	0.0099	0.0163	0.6101
CCG000315.1	PPR004348.1	0.0051	0.0444	0.1158
CCG000316.1	PPR004349.1	0	0.0272	0
CCG000318.3	PPR012162.1	0.0514	0.2353	0.2183
CCG000320.1	PPR004354.1	0.0079	0.0152	0.5232
CCG000321.1	PPR004356.1	0.0052	0.015	0.3476
CCG000325.1	PPR004361.1	0.0075	0.0381	0.1963
CCG000326.1	PPR004363.1	0.0046	0.0183	0.2491
CCG000330.1	PPR002376.1	0.0023	0.0361	0.0624
CCG000332.1	PPR015354.1	0.007	0.0332	0.212
CCG000336.2	PPR015360.1	0.0028	0.0233	0.1183
CCG000340.1	PPR011918.1	0.0061	0.0295	0.2068
CCG000342.1	PPR011921.1	0.0031	0.0302	0.1032
CCG000343.1	PPR011922.1	0.0107	0.0285	0.3753
CCG000345.1	PPR011924.1	0.005	0.0299	0.1676
CCG000347.1	PPR011926.1	0.0035	0.0237	0.148
CCG000350.1	PPR011929.1	0.0054	0.0279	0.194
CCG000351.1	PPR011930.1	0.0078	0.0387	0.2014
CCG000352.1	PPR011931.1	0.0102	0.0371	0.2758
CCG000354.1	PPR011934.1	0.0031	0.0093	0.3349
CCG000355.1	PPR011935.1	0.0157	0	-
CCG000356.1	PPR011936.2	0.0116	0.0179	0.6487
CCG000363.2	PPR011940.2	0.0029	0.0156	0.1856
CCG000364.1	PPR011941.1	0.006	0.0222	0.2704
CCG000365.1	PPR011945.1	0.0042	0.0137	0.3049
CCG000367.1	PPR014584.1	0.0157	0.0292	0.5378
CCG000370.1	PPR014580.1	0.0142	0.0282	0.5033
CCG000372.3	PPR007759.1	0.0041	0.0117	0.3546
CCG000386.1	PPR007769.1	0.0051	0.0234	0.218
CCG000388.1	PPR007772.1	0.0029	0.0405	0.0706
CCG000389.1	PPR007773.2	0.0032	0.0277	0.1155
CCG000393.1	PPR007777.1	0.0105	0.0255	0.4121
CCG000394.1	PPR007779.1	0.0094	0.0247	0.3782
CCG000396.1	PPR007781.1	0.0055	0.0398	0.1384
CCG000400.1	PPR007785.1	0.0029	0.0212	0.1359
CCG000403.1	PPR022874.1	0.0032	0.0202	0.1585
CCG000405.1	PPR022876.1	0.0063	0.025	0.2519
CCG000406.1	PPR022879.1	0.0095	0.0268	0.3558
CCG000414.1	PPR015998.1	0	0.0171	0
CCG000417.1	PPR000675.1	0.0231	0.0319	0.7266
CCG000424.2	PPR016003.2	0.0033	0.0225	0.1448
CCG000428.1	PPR016006.1	0.0021	0.0175	0.1189
CCG000430.1	PPR016008.1	0	0.0121	0
CCG000431.1	PPR015630.1	0.0052	0.0298	0.174
CCG000433.1	PPR015628.1	0.0096	0.0591	0.163
CCG000434.1	PPR015627.1	0.0017	0.0264	0.0641
CCG000436.1	PPR015623.1	0.0079	0.024	0.3291
CCG000437.1	PPR015622.1	0.0188	0.0268	0.7016
CCG000439.1	PPR015619.1	0.0063	0.0176	0.3555
CCG000440.1	PPR015618.1	0.0033	0.0205	0.1631
CCG000441.1	PPR015617.1	0	0.0444	0
CCG000442.1	PPR015616.1	0.007	0.0251	0.2802
CCG000443.1	PPR015615.1	0.0023	0.0031	0.7428
CCG000444.1	PPR015614.1	0.0366	0	-
CCG000445.1	PPR015613.1	0.0079	0.0205	0.3866
CCG000448.1	PPR015612.1	0.0046	0.0361	0.1263
CCG000449.1	PPR015611.1	0.0149	0.0532	0.2809
CCG000450.1	PPR015610.1	0.0036	0.0252	0.1448
CCG000452.1	PPR015608.1	0.0028	0.0378	0.0729
CCG000454.1	PPR019674.1	0.0054	0.0185	0.2895
CCG000455.1	PPR019673.1	0.0077	0.0305	0.2534
CCG000456.1	PPR019672.1	0.008	0.0123	0.6512
CCG000457.1	PPR019671.1	0.0059	0.0458	0.1298
CCG000460.1	PPR019667.1	0.0074	0.018	0.411
CCG000467.2	PPR019661.1	0.0051	0.0251	0.203
CCG000471.1	PPR019658.1	0.015	0.0404	0.3707
CCG000474.1	PPR019655.1	0.0052	0.0346	0.1507
CCG000476.1	PPR019653.1	0.0099	0.0385	0.2571
CCG000477.1	PPR019652.1	0.005	0.0114	0.4409
CCG000480.1	PPR019649.1	0.0086	0.0301	0.2864
CCG000486.1	PPR019644.1	0.0102	0.0381	0.2683
CCG000487.1	PPR019643.1	0.0118	0	-
CCG000488.1	PPR019642.1	0.0054	0.0263	0.2035
CCG000490.1	PPR019641.1	0.0392	0.0797	0.4915
CCG000491.1	PPR019640.1	0.0026	0.0101	0.2616
CCG000493.1	PPR019638.1	0	0.0325	0
CCG000494.1	PPR019637.1	0.0044	0.0168	0.2641
CCG000495.1	PPR019635.1	0.0025	0.0285	0.0864
CCG000497.1	PPR019633.1	0.0198	0.0445	0.4445
CCG000498.1	PPR019632.1	0.0057	0.0227	0.2514
CCG000502.1	PPR019628.1	0.003	0.0108	0.2822
CCG000504.2	PPR019627.2	0.0091	0.0257	0.3543
CCG000507.1	PPR019623.1	0.0036	0.0352	0.1014
CCG000509.1	PPR011611.2	0.0031	0.0297	0.1037
CCG000510.1	PPR019620.1	0.0075	0.0215	0.3477
CCG000513.1	PPR019616.1	0	0	-
CCG000516.1	PPR019613.1	0	0.0197	0
CCG000517.1	PPR019612.2	0.004	0.0271	0.1489
CCG000518.1	PPR019611.1	0.0061	0.0245	0.2502
CCG000521.1	PPR019609.1	0.0063	0.022	0.2855
CCG000522.2	PPR019608.1	0	0.011	0
CCG000523.1	PPR019607.1	0.0066	0.0208	0.3191
CCG000524.1	PPR019606.1	0	0.0334	0
CCG000525.1	PPR019605.1	0.0059	0.0233	0.2534
CCG000526.1	PPR019604.1	0.0066	0.0089	0.7446
CCG000527.3	PPR019603.1	0.0082	0.0199	0.4137
CCG000528.1	PPR019602.1	0.0179	0	-
CCG000530.1	PPR019600.1	0.0057	0.0277	0.2076
CCG000535.1	PPR019596.1	0.0055	0.0564	0.0982
CCG000537.1	PPR019594.1	0.0116	0.0459	0.2538
CCG000541.1	PPR019591.1	0.0065	0.0349	0.185
CCG000551.1	PPR019578.1	0.0106	0.0222	0.4772
CCG000552.1	PPR019577.1	0.0048	0.0726	0.066
CCG000557.1	PPR019572.1	0.0116	0.0266	0.4362
CCG000559.1	PPR014579.1	0.0096	0.0277	0.3457
CCG000561.3	PPR014573.1	0.0005	0.0194	0.0261
CCG000562.1	PPR014572.1	0.0089	0.0264	0.3352
CCG000565.1	PPR014567.1	0.0073	0.0221	0.3279
CCG000566.1	PPR014566.1	0	0.0192	0
CCG000571.1	PPR028666.1	0.0372	0.2192	0.1698
CCG000575.1	PPR014556.1	0.0035	0.0306	0.1144
CCG000576.1	PPR014555.1	0	0.0252	0
CCG000579.1	PPR014551.1	0.0044	0.0192	0.231
CCG000580.1	PPR014550.1	0.0057	0.049	0.1156
CCG000581.1	PPR014549.1	0.0122	0.0281	0.4345
CCG000587.1	PPR031075.1	0.0105	0.0346	0.304
CCG000588.1	PPR031074.1	0.0025	0.0083	0.2975
CCG000589.1	PPR031072.1	0.0042	0.0207	0.2011
CCG000590.1	PPR031071.1	0.0089	0.0238	0.3749
CCG000595.1	PPR013899.1	0.0049	0.021	0.2347
CCG000596.1	PPR013898.1	0.0026	0.012	0.2145
CCG000598.1	PPR013896.1	0.0157	0.0166	0.9486
CCG000599.1	PPR013895.1	0.0013	0	-
CCG000602.2	PPR013892.1	0	0.0281	0
CCG000605.1	PPR009771.1	0.0048	0.0237	0.2042
CCG000606.1	PPR009772.1	0.0031	0.0266	0.1152
CCG000608.1	PPR009774.1	0.0037	0.0216	0.1736
CCG000609.1	PPR009775.2	0.0101	0.05	0.2015
CCG000612.1	PPR009778.2	0.0068	0.0115	0.5878
CCG000613.1	PPR009779.1	0.0075	0.0373	0.2003
CCG000614.1	PPR009780.1	0	0.022	0
CCG000620.1	PPR009787.1	0.0207	0.0436	0.4756
CCG000621.1	PPR009788.1	0.005	0.0194	0.2588
CCG000623.1	PPR009790.1	0.0014	0.018	0.0758
CCG000624.1	PPR034345.1	0.0071	0.025	0.2833
CCG000628.1	PPR034348.1	0	0.0417	0
CCG000633.1	PPR034353.1	0.0033	0.0177	0.1865
CCG000634.1	PPR034354.1	0.0194	0.0255	0.7627
CCG000637.1	PPR034357.1	0.0053	0	-
CCG000639.1	PPR034359.1	0.0085	0.0308	0.2765
CCG000640.1	PPR034360.1	0.0048	0.013	0.3677
CCG000641.1	PPR034361.1	0.0035	0.034	0.1041
CCG000642.1	PPR034363.1	0.0078	0.0616	0.1264
CCG000646.1	PPR034366.1	0.0041	0.0146	0.282
CCG000647.1	PPR034368.1	0.0032	0.0172	0.1894
CCG000648.1	PPR034369.1	0.0053	0.023	0.2292
CCG000650.7	PPR034377.1	0	0.0113	0
CCG000651.1	PPR014669.1	0.0072	0.021	0.342
CCG000652.1	PPR014668.1	0.0063	0.0374	0.1688
CCG000654.1	PPR014667.1	0.0065	0.0333	0.195
CCG000655.1	PPR006356.2	0.0095	0.0145	0.6568
CCG000656.1	PPR006355.1	0.0069	0.0265	0.2619
CCG000661.1	PPR006348.1	0.0057	0.0384	0.1496
CCG000664.1	PPR006344.1	0.0025	0.0162	0.1545
CCG000668.2	PPR006339.1	0.0086	0.0371	0.2305
CCG000674.2	PPR023971.1	0.0027	0.0394	0.0679
CCG000675.1	PPR023970.1	0.0387	0.0658	0.588
CCG000677.1	PPR023968.1	0.0104	0.0203	0.5136
CCG000681.1	PPR023964.1	0.0035	0.0277	0.1269
CCG000684.1	PPR023961.1	0.0101	0.0275	0.3653
CCG000686.1	PPR023958.1	0.0051	0.0324	0.1577
CCG000689.1	PPR023954.1	0.0086	0	-
CCG000690.2	PPR023953.3	0.0023	0.0059	0.3856
CCG000692.2	PPR004210.1	0.0105	0.0348	0.3026
CCG000693.1	PPR004209.1	0.0553	0.017	3.2508
CCG000695.1	PPR004207.1	0.0094	0.0073	1.2952
CCG000699.1	PPR004203.1	0.0062	0.0194	0.3189
CCG000704.2	PPR004198.3	0.0105	0.016	0.6585
CCG000705.2	PPR004197.2	0	0.0141	0
CCG000706.2	PPR004196.1	0.0031	0.0249	0.1252
CCG000709.1	PPR004193.1	0	0.0281	0
CCG000713.1	PPR004191.2	0	0.0164	0
CCG000715.1	PPR004190.1	0.0088	0.0577	0.1532
CCG000717.1	PPR004186.1	0.0095	0.0311	0.3051
CCG000718.1	PPR004187.1	0.0057	0.007	0.8241
CCG000721.1	PPR004185.1	0.0131	0	-
CCG000722.1	PPR004184.1	0.0036	0.0295	0.1213
CCG000723.3	PPR010174.1	0.0072	0.0354	0.2034
CCG000724.1	PPR010173.1	0	0.0093	0
CCG000725.1	PPR010172.1	0.0037	0.0261	0.1404
CCG000726.1	PPR010171.1	0.0085	0.0388	0.2194
CCG000728.1	PPR010169.1	0.0048	0.0358	0.1339
CCG000729.1	PPR010168.1	0.0062	0.0193	0.3195
CCG000730.1	PPR011403.1	0.0081	0.0227	0.3584
CCG000733.1	PPR011400.1	0.0091	0.0264	0.3455
CCG000737.1	PPR016994.1	0.0358	0.2806	0.1275
CCG000738.1	PPR011396.1	0.0066	0.0306	0.2157
CCG000740.2	PPR011393.1	0.0043	0.0318	0.1368
CCG000742.1	PPR011391.1	0.0036	0.0185	0.1938
CCG000743.1	PPR011390.1	0.0064	0.0237	0.2702
CCG000746.1	PPR016733.1	0.005	0.032	0.1556
CCG000747.1	PPR016732.1	0.0057	0.0348	0.1644
CCG000748.1	PPR016731.1	0.0048	0.0265	0.1813
CCG000749.1	PPR016730.1	0.0069	0.0204	0.3399
CCG000750.1	PPR016729.1	0.0033	0.0163	0.201
CCG000751.1	PPR016728.1	0.0061	0.0276	0.221
CCG000754.1	PPR016725.1	0.0072	0.0229	0.3126
CCG000756.1	PPR016723.1	0.0047	0.0442	0.1062
CCG000760.1	PPR015329.1	0.0062	0.0181	0.3395
CCG000764.1	PPR015325.1	0.0116	0.0245	0.473
CCG000765.1	PPR015324.1	0.0031	0.0213	0.1469
CCG000766.1	PPR015323.1	0.0079	0.0119	0.6649
CCG000767.1	PPR015322.1	0.0037	0.019	0.1949
CCG000768.2	PPR015321.1	0.006	0.0202	0.2971
CCG000769.1	PPR015320.1	0.0011	0.0139	0.0786
CCG000770.1	PPR015317.1	0	0	-
CCG000771.1	PPR015314.1	0.0019	0.0226	0.0858
CCG000773.1	PPR015312.1	0.0091	0.0094	0.9676
CCG000775.1	PPR015310.1	0.0176	0.033	0.5335
CCG000776.1	PPR015309.1	0.0063	0.017	0.3685
CCG000777.2	PPR015307.1	0.007	0.0277	0.2535
CCG000779.1	PPR015305.1	0.0107	0.0416	0.2563
CCG000780.1	PPR015304.1	0.0041	0.0546	0.0742
CCG000785.1	PPR021002.1	0.0166	0.0181	0.9187
CCG000787.1	PPR021004.2	0.0043	0.0128	0.3368
CCG000788.1	PPR021005.1	0.0063	0.0309	0.2052
CCG000789.1	PPR021006.1	0.0054	0.0306	0.1759
CCG000790.1	PPR021007.1	0.0096	0.0078	1.2282
CCG000791.1	PPR021008.3	0.0016	0.0131	0.1253
CCG000794.1	PPR028229.2	0.0016	0	-
CCG000795.1	PPR028228.1	0.0032	0.0095	0.3381
CCG000797.1	PPR028226.1	0.0026	0.0114	0.2275
CCG000798.1	PPR018709.1	0.0036	0.0168	0.2144
CCG000802.1	PPR018713.1	0.0032	0.0129	0.2438
CCG000805.1	PPR018716.1	0.0029	0.0312	0.0935
CCG000807.1	PPR018718.1	0.0017	0.0329	0.0526
CCG000809.1	PPR018721.1	0.0033	0.0297	0.1104
CCG000811.1	PPR033589.1	0.0063	0.0123	0.5113
CCG000817.1	PPR030522.1	0.008	0.0198	0.4063
CCG000821.1	PPR010112.1	0.0081	0.0156	0.5226
CCG000822.1	PPR010114.1	0	0.0125	0
CCG000825.2	PPR010119.1	0.0011	0.0057	0.1898
CCG000827.2	PPR010121.2	0.0074	0.0373	0.1976
CCG000829.1	PPR010123.1	0.0028	0.0235	0.1201
CCG000830.1	PPR010124.1	0.0051	0.0347	0.1482
CCG000831.2	PPR010125.1	0.0026	0.0126	0.2099
CCG000832.1	PPR013134.1	0.0059	0.0242	0.2428
CCG000837.1	PPR013140.1	0	0.0633	0
CCG000840.1	PPR013143.3	0	0.0097	0
CCG000841.2	PPR013144.1	0.0066	0.0238	0.2755
CCG000842.1	PPR013145.1	0.0049	0.0306	0.1616
CCG000844.1	PPR013147.1	0.0052	0.0185	0.2806
CCG000845.1	PPR013148.1	0.0052	0.0132	0.3934
CCG000846.1	PPR013149.1	0.0015	0.0275	0.0532
CCG000847.1	PPR013150.1	0.0189	0.0303	0.6246
CCG000850.3	PPR013154.1	0.0014	0.0332	0.0416
CCG000851.2	PPR013157.1	0.006	0.0367	0.1644
CCG000852.1	PPR013158.1	0.0028	0.03	0.0946
CCG000853.1	PPR013159.2	0.0083	0.0372	0.2226
CCG000856.1	PPR015937.1	0.0052	0.0472	0.1096
CCG000857.1	PPR015936.1	0.0008	0.0165	0.0461
CCG000859.1	PPR015934.1	0.0412	0.1183	0.3486
CCG000863.1	PPR015931.1	0.002	0.0381	0.0512
CCG000864.1	PPR015930.1	0.0033	0.0297	0.1121
CCG000865.1	PPR015929.1	0.0019	0.028	0.0664
CCG000866.1	PPR015928.1	0.0044	0.0365	0.1199
CCG000867.1	PPR015927.2	0.0077	0.0357	0.2164
CCG000868.2	PPR015926.2	0.0072	0.0331	0.2181
CCG000869.1	PPR015925.1	0	0	-
CCG000872.1	PPR015922.1	0.0049	0.0487	0.101
CCG000874.1	PPR015920.1	0	0.0516	0
CCG000875.2	PPR015918.1	0.002	0.0243	0.0836
CCG000878.1	PPR015914.1	0.0037	0.011	0.3401
CCG000880.1	PPR015911.1	0	0.0303	0
CCG000881.1	PPR015909.1	0.005	0.0338	0.1473
CCG000882.1	PPR015908.1	0.0104	0.0761	0.1371
CCG000885.1	PPR015905.2	0.0055	0.0223	0.2477
CCG000889.1	PPR015901.1	0.0057	0.0138	0.4125
CCG000890.1	PPR015900.1	0.0025	0.0041	0.6105
CCG000892.1	PPR015898.2	0.0069	0.0256	0.271
CCG000893.1	PPR015897.1	0	0.0465	0
CCG000894.1	PPR015896.1	0.0105	0.0374	0.2812
CCG000898.1	PPR015890.1	0	0.0105	0
CCG000902.1	PPR015885.1	0.0085	0.0185	0.4606
CCG000908.1	PPR015879.1	0	0.0237	0
CCG000916.1	PPR026361.1	0.0027	0.0429	0.064
CCG000918.1	PPR026359.1	0.0065	0.0341	0.1907
CCG000921.1	PPR026357.2	0.0016	0.0266	0.0606
CCG000922.1	PPR029162.1	0.2623	1.6359	0.1603
CCG000924.1	PPR026356.1	0.0059	0.0161	0.3634
CCG000927.1	PPR016155.1	0	0.0403	0
CCG000929.1	PPR016157.1	0.0074	0.0257	0.2895
CCG000932.1	PPR016160.1	0.0177	0.075	0.2366
CCG000933.1	PPR016161.1	0.007	0.0377	0.1862
CCG000934.1	PPR016162.1	0.0037	0.0502	0.0736
CCG000940.1	PPR016167.1	0.0055	0.0311	0.1769
CCG000947.1	PPR016171.1	0.0017	0	-
CCG000948.1	PPR016172.1	0.0111	0	-
CCG000954.1	PPR011356.1	0	0.0158	0
CCG000955.1	PPR011355.1	0.0076	0.0357	0.2128
CCG000956.2	PPR011354.1	0.0066	0.0198	0.3359
CCG000959.1	PPR011351.1	0.0091	0.0407	0.223
CCG000960.1	PPR011350.1	0	0.0131	0
CCG000961.1	PPR011349.1	0.0044	0.0223	0.1954
CCG000962.1	PPR011348.1	0.0021	0.0254	0.081
CCG000964.1	PPR011347.1	0.009	0.0287	0.3142
CCG000966.1	PPR011345.1	0.0047	0	-
CCG000969.1	PPR011342.1	0.002	0.019	0.1065
CCG000970.1	PPR011341.1	0	0.0199	0
CCG000971.1	PPR011340.1	0.0092	0.0258	0.3566
CCG000973.1	PPR009270.1	0.0036	0.0292	0.1229
CCG000974.1	PPR029976.1	0.0092	0.0457	0.2013
CCG000980.1	PPR029983.1	0.0127	0.0423	0.301
CCG000985.1	PPR005461.1	0.0026	0.0302	0.0873
CCG000988.1	PPR005464.1	0.0034	0.0301	0.1144
CCG000989.1	PPR005465.1	0.0051	0.0261	0.1964
CCG000990.1	PPR029089.1	0.0029	0.0081	0.3578
CCG000991.1	PPR029090.1	0.004	0.0299	0.1324
CCG000993.1	PPR029091.1	0.0022	0.0318	0.0677
CCG000997.1	PPR029094.1	0.004	0	-
CCG001004.1	PPR026247.1	0	0.0231	0
CCG001005.1	PPR033091.1	0.0067	0.0302	0.2214
CCG001008.1	PPR033094.1	0	0.0179	0
CCG001009.1	PPR019425.1	0	0.0016	0
CCG001010.1	PPR019424.1	0.0045	0.0249	0.1819
CCG001011.1	PPR019423.1	0.0138	0.028	0.4924
CCG001015.1	PPR019419.1	0.001	0.0235	0.0412
CCG001018.1	PPR019416.1	0.001	0.0028	0.3579
CCG001019.1	PPR019414.1	0.0039	0.0207	0.1904
CCG001020.1	PPR019413.1	0.0068	0.0084	0.8089
CCG001021.1	PPR019412.1	0.0067	0.0312	0.2154
CCG001022.1	PPR028263.1	0.0094	0.0248	0.3798
CCG001023.1	PPR028262.1	0	0	-
CCG001030.1	PPR028256.1	0.01	0.0277	0.3621
CCG001031.3	PPR028254.1	0.0069	0.0263	0.261
CCG001032.1	PPR028253.1	0.0032	0	-
CCG001035.1	PPR019711.1	0.0029	0.0085	0.3415
CCG001038.1	PPR018089.1	0.0228	0.0547	0.4176
CCG001039.1	PPR005388.1	0.003	0.0221	0.1344
CCG001040.1	PPR027027.1	0.0057	0.0188	0.3032
CCG001041.1	PPR027026.1	0	0.0044	0
CCG001042.1	PPR027024.1	0.0211	0.0052	4.0779
CCG001045.1	PPR005753.1	0.0069	0.0398	0.1728
CCG001046.1	PPR005754.1	0	0.0245	0
CCG001047.1	PPR005755.3	0.0009	0.0111	0.084
CCG001048.1	PPR001021.1	0.0478	0.0495	0.9659
CCG001049.1	PPR005756.1	0.0025	0	-
CCG001050.1	PPR005757.1	0.0028	0.0227	0.1253
CCG001053.2	PPR005759.1	0.0076	0.0289	0.2638
CCG001056.7	PPR005766.1	0.0041	0.0167	0.2477
CCG001059.1	PPR005769.1	0.0064	0.0257	0.25
CCG001060.2	PPR008524.1	0.0079	0.0212	0.3745
CCG001061.1	PPR008523.1	0.0013	0.0044	0.2918
CCG001062.1	PPR008521.1	0.0098	0.0343	0.2854
CCG001064.1	PPR008519.1	0.0114	0.0504	0.2258
CCG001065.3	PPR031795.1	0.0075	0.0536	0.139
CCG001068.1	PPR031798.1	0.0096	0.0964	0.0996
CCG001070.1	PPR003063.1	0.0022	0.0254	0.0863
CCG001072.1	PPR003064.1	0.0164	0.0227	0.7235
CCG001074.1	PPR013292.1	0.0042	0.0126	0.338
CCG001085.2	PPR033295.2	0.0008	0.0048	0.1761
CCG001087.1	PPR033297.1	0.003	0.0174	0.1724
CCG001088.1	PPR033298.2	0.0022	0.0369	0.0592
CCG001093.1	PPR011571.1	0.0018	0.011	0.1668
CCG001094.1	PPR011570.1	0	0	-
CCG001097.1	PPR014304.1	0.12	0.5884	0.204
CCG001100.1	PPR011567.1	0.007	0.0179	0.3908
CCG001101.1	PPR011566.1	0.0065	0	-
CCG001102.1	PPR011565.1	0.0018	0.0161	0.1107
CCG001107.3	PPR011559.1	0	0	-
CCG001110.1	PPR011556.1	0.0034	0.0092	0.3671
CCG001111.1	PPR011555.1	0.0061	0.0321	0.1888
CCG001114.1	PPR011552.1	0.0027	0.0203	0.1352
CCG001115.1	PPR006112.1	0.0037	0.0151	0.2463
CCG001116.1	PPR006111.1	0	0	-
CCG001117.1	PPR007213.1	0	0	-
CCG001118.1	PPR033683.1	0	0.038	0
CCG001119.1	PPR033684.1	0.0011	0.0028	0.3934
CCG001121.1	PPR010780.1	0.0086	0.0232	0.372
CCG001122.1	PPR010781.1	0.0025	0.018	0.138
CCG001125.1	PPR010783.1	0.0066	0.0116	0.5679
CCG001127.1	PPR010784.2	0.0097	0.0567	0.1702
CCG001129.1	PPR027942.1	0.0036	0.0108	0.336
CCG001130.1	PPR028323.1	0.0063	0.0256	0.2447
CCG001136.2	PPR021581.1	0.0055	0.0235	0.2336
CCG001139.1	PPR021584.2	0.0039	0	-
CCG001141.1	PPR021586.1	0.0033	0.0097	0.339
CCG001142.1	PPR021587.1	0.0037	0.0132	0.2782
CCG001145.1	PPR021590.1	0	0.0405	0
CCG001146.1	PPR021591.1	0	0	-
CCG001150.1	PPR025630.1	0	0.004	0
CCG001155.1	PPR023065.1	0.0045	0.0518	0.0861
CCG001156.1	PPR023064.1	0	0.0269	0
CCG001157.1	PPR023063.1	0	0.0137	0
CCG001160.1	PPR023060.2	0.0048	0.0147	0.3236
CCG001161.1	PPR023059.1	0.0035	0.0138	0.2513
CCG001162.1	PPR023058.1	0	0.0233	0
CCG001167.1	PPR022869.1	0.0037	0.0213	0.1724
CCG001169.1	PPR022867.1	0.0101	0.0075	1.3403
CCG001172.1	PPR031571.1	0.0085	0.0143	0.5936
CCG001173.1	PPR031572.1	0.0088	0.0164	0.537
CCG001175.4	PPR012835.1	0.0042	0.0038	1.1158
CCG001177.1	PPR032675.1	0.0047	0.0459	0.1029
CCG001182.1	PPR003026.1	0.002	0.0235	0.0865
CCG001184.1	PPR026457.1	0.0064	0.0324	0.1977
CCG001187.1	PPR026454.1	0.011	0.0192	0.5721
CCG001189.1	PPR026448.1	0.001	0.0026	0.362
CCG001190.1	PPR026446.1	0	0.0037	0
CCG001191.1	PPR026445.1	0.0021	0.0086	0.2497
CCG001193.1	PPR026443.1	0.0023	0.0119	0.1951
CCG001195.1	PPR026441.2	0.0043	0.0149	0.2883
CCG001196.1	PPR026440.1	0	0.013	0
CCG001198.1	PPR026438.1	0	0	-
CCG001199.1	PPR026437.1	0.0058	0.01	0.5758
CCG001200.1	PPR026436.1	0.028	0.0485	0.5763
CCG001203.4	PPR026432.1	0.0081	0.0129	0.6267
CCG001204.1	PPR026431.1	0.0042	0.0142	0.2968
CCG001207.1	PPR026428.1	0.0059	0.0217	0.2701
CCG001210.1	PPR026425.1	0.0082	0.0144	0.5694
CCG001212.1	PPR026423.1	0.0062	0.0196	0.3169
CCG001215.1	PPR026420.1	0.0032	0.0194	0.1646
CCG001216.1	PPR026418.1	0	0.0082	0
CCG001218.2	PPR026413.1	0.0135	0.0393	0.3435
CCG001221.1	PPR021079.1	0.0052	0.0216	0.2396
CCG001223.1	PPR021077.1	0.0012	0.0065	0.1914
CCG001225.1	PPR019100.1	0.0033	0	-
CCG001226.1	PPR019101.1	0.0119	0.0364	0.3269
CCG001230.1	PPR019102.4	0.0011	0.0151	0.0759
CCG001231.1	PPR019103.1	0.0085	0.0264	0.3215
CCG001233.1	PPR007675.1	0.0135	0.0425	0.3179
CCG001237.1	PPR019105.1	0.0085	0.0254	0.3349
CCG001240.3	PPR019109.1	0.0046	0.0213	0.2157
CCG001243.1	PPR014118.1	0.0038	0.0123	0.3048
CCG001245.1	PPR014120.1	0.0044	0.0187	0.2351
CCG001246.1	PPR014121.1	0.0028	0.0143	0.1989
CCG001250.1	PPR024951.1	0.0055	0.0104	0.5287
CCG001252.1	PPR022958.1	0.0049	0.0264	0.1871
CCG001253.1	PPR022957.1	0.0085	0.0086	0.9874
CCG001255.1	PPR022955.1	0.0056	0.0157	0.3588
CCG001256.1	PPR022954.1	0.0049	0.0248	0.1957
CCG001259.1	PPR022952.1	0.0076	0.0306	0.2493
CCG001260.1	PPR022951.1	0.0088	0.0226	0.3908
CCG001263.1	PPR029451.1	0.0055	0.0248	0.2215
CCG001266.1	PPR011816.1	0.0043	0.0284	0.151
CCG001268.1	PPR020331.1	0.0037	0.0233	0.1581
CCG001269.1	PPR020330.1	0.0019	0.006	0.3158
CCG001270.1	PPR020329.1	0.0145	0.0331	0.4376
CCG001272.1	PPR027325.1	0.005	0.0281	0.1796
CCG001273.1	PPR027324.1	0	0.0371	0
CCG001279.1	PPR027853.1	0.0058	0.0163	0.359
CCG001280.1	PPR033363.1	0.0017	0.0103	0.1611
CCG001283.1	PPR033361.1	0.0025	0.0297	0.0846
CCG001284.1	PPR033360.1	0.0013	0.0099	0.1283
CCG001286.1	PPR033358.1	0.0078	0.0079	0.9802
CCG001290.1	PPR033354.1	0.0041	0.0333	0.1227
CCG001293.1	PPR010104.1	0.119	0.1068	1.1142
CCG001296.1	PPR027244.1	0.0036	0.0098	0.3655
CCG001301.1	PPR027238.1	0.0013	0	-
CCG001302.1	PPR027236.1	0.0025	0.0131	0.1903
CCG001304.1	PPR006072.1	0.0957	0.2974	0.3218
CCG001306.1	PPR027234.1	0.0084	0.0236	0.3581
CCG001307.1	PPR027233.1	0	0.004	0
CCG001311.1	PPR027228.1	0.0019	0.0064	0.301
CCG001313.1	PPR027226.2	0	0.0157	0
CCG001318.1	PPR016148.1	0.0025	0	-
CCG001325.1	PPR008631.1	0.0008	0.0115	0.0699
CCG001326.1	PPR008632.2	0.0026	0.0103	0.2525
CCG001328.1	PPR007109.1	0.0038	0.0164	0.2315
CCG001332.1	PPR024248.1	0.0829	0.3421	0.2423
CCG001334.2	PPR004693.1	0.0888	0.1113	0.798
CCG001337.2	PPR013779.1	0	0.0306	0
CCG001339.1	PPR013781.1	0.0062	0.0327	0.1895
CCG001341.1	PPR015557.1	0.0029	0.0113	0.2571
CCG001343.1	PPR015552.1	0.0114	0.0182	0.6237
CCG001344.1	PPR018048.1	0.0085	0.0477	0.1781
CCG001348.1	PPR022826.1	0.0012	0.011	0.1052
CCG001352.3	PPR016704.1	0.0039	0.0125	0.3131
CCG001353.1	PPR016703.1	0.0044	0.0086	0.51
CCG001354.1	PPR016702.1	0.003	0.021	0.1424
CCG001355.1	PPR022679.1	0.0122	0.023	0.5294
CCG001356.1	PPR023618.1	0	0.0019	0
CCG001357.1	PPR023617.1	0.0037	0.0108	0.3399
CCG001362.1	PPR031215.1	0.0018	0.0109	0.161
CCG001363.1	PPR031216.1	0.0023	0	-
CCG001370.1	PPR017097.1	0.0156	0	-
CCG001371.2	PPR017095.1	0.0093	0.0365	0.2557
CCG001373.1	PPR021991.2	0.0128	0.0392	0.3269
CCG001375.1	PPR021993.1	0.0082	0.0157	0.5226
CCG001377.1	PPR021995.1	0.005	0.0189	0.2633
CCG001379.1	PPR021999.1	0.0028	0.0247	0.1132
CCG001380.1	PPR022000.2	0.0031	0.0307	0.1016
CCG001381.2	PPR022001.1	0	0.0183	0
CCG001383.1	PPR022002.1	0.0032	0.0178	0.1811
CCG001385.1	PPR007709.1	0.0145	0.0145	0.9961
CCG001386.1	PPR007707.1	0.0044	0.0152	0.2882
CCG001389.1	PPR007703.1	0.0048	0.0148	0.3231
CCG001390.1	PPR029556.1	0.0228	0	-
CCG001392.4	PPR029560.1	0.0054	0.0512	0.1053
CCG001393.1	PPR029564.1	0	0.0085	0
CCG001394.1	PPR029565.1	0.0035	0.0124	0.2822
CCG001395.1	PPR029566.1	0.0132	0.0307	0.431
CCG001396.1	PPR029567.1	0	0.0293	0
CCG001397.1	PPR028761.1	0.0048	0.0518	0.0935
CCG001398.4	PPR028763.1	0.0063	0.0153	0.4101
CCG001399.1	PPR028764.1	0.0152	0.0294	0.5179
CCG001404.1	PPR011477.3	0.0087	0.0391	0.2231
CCG001405.3	PPR011478.1	0.0173	0.0422	0.4107
CCG001407.1	PPR011480.2	0.0048	0.0175	0.2775
CCG001411.1	PPR011487.1	0.0101	0.0656	0.1546
CCG001413.1	PPR011490.1	0.0017	0.0158	0.105
CCG001415.1	PPR011496.1	0.0049	0.0094	0.5188
CCG001416.1	PPR011498.1	0.0097	0.0139	0.6929
CCG001419.3	PPR011503.1	0.0052	0.0183	0.2864
CCG001420.1	PPR011504.1	0.0221	0.0193	1.1439
CCG001422.1	PPR011508.1	0.0083	0.0221	0.3739
CCG001423.1	PPR011509.1	0.0052	0.038	0.1359
CCG001428.1	PPR023697.1	0.0027	0.007	0.3919
CCG001430.1	PPR023696.1	0.0072	0.0206	0.3476
CCG001432.1	PPR023692.1	0.0057	0.0175	0.3266
CCG001433.1	PPR023690.1	0.002	0.0111	0.1844
CCG001434.1	PPR023689.1	0.0046	0.0195	0.2368
CCG001436.1	PPR023682.1	0.0043	0.0177	0.2443
CCG001437.1	PPR023681.1	0.0043	0.03	0.1418
CCG001438.1	PPR023679.1	0.0047	0.0125	0.3732
CCG001442.1	PPR013628.1	0.0016	0.0106	0.1549
CCG001452.1	PPR031985.1	0.0132	0.0123	1.0725
CCG001456.1	PPR002199.1	0	0.0031	0
CCG001458.1	PPR022215.1	0.0046	0	-
CCG001463.2	PPR028111.1	0.0094	0.0254	0.3718
CCG001466.1	PPR028106.1	0.0108	0.0448	0.2413
CCG001471.1	PPR024505.1	0.0037	0.0155	0.2412
CCG001472.1	PPR024506.1	0.008	0.0457	0.1759
CCG001475.1	PPR015479.1	0	0	-
CCG001477.1	PPR029256.1	0.0037	0.0169	0.2207
CCG001480.1	PPR027414.1	0.0095	0	-
CCG001481.1	PPR005220.1	0.0058	0	-
CCG001484.1	PPR007616.1	0.0095	0.0401	0.2357
CCG001485.1	PPR007618.1	0.0012	0.0167	0.0738
CCG001490.1	PPR008614.1	0	0.024	0
CCG001492.1	PPR008612.1	0.0076	0.035	0.216
CCG001495.1	PPR008174.1	0	0.002	0
CCG001496.1	PPR008173.1	0.0027	0.0066	0.4038
CCG001497.1	PPR008172.1	0.0061	0.0265	0.2318
CCG001503.1	PPR030096.1	0.0037	0.0086	0.4239
CCG001505.1	PPR030098.1	0.0021	0.0178	0.1203
CCG001506.1	PPR030099.1	0.0049	0.0093	0.5208
CCG001509.1	PPR003796.1	0.002	0	-
CCG001510.1	PPR003798.1	0	0.0089	0
CCG001511.1	PPR003800.2	0.0031	0.0098	0.3123
CCG001512.1	PPR003801.1	0.0011	0.0017	0.6185
CCG001515.1	PPR003804.1	0.0018	0.0047	0.3721
CCG001517.1	PPR003808.1	0	0	-
CCG001522.1	PPR002721.1	0	0.0107	0
CCG001523.1	PPR002720.1	0.0022	0	-
CCG001525.1	PPR002718.1	0.001	0.0031	0.3181
CCG001526.1	PPR025024.1	0.0026	0.0297	0.0866
CCG001528.2	PPR031492.1	0.0028	0.0287	0.0992
CCG001537.1	PPR015575.1	0.0017	0.0109	0.1566
CCG001540.1	PPR015577.2	0	0	-
CCG001541.1	PPR030340.1	0.0045	0.0146	0.307
CCG001546.2	PPR030375.1	0.0047	0.0311	0.1511
CCG001549.1	PPR026730.1	0	0.0128	0
CCG001550.1	PPR026727.1	0.0064	0.0322	0.1988
CCG001551.1	PPR026726.1	0.0056	0.0205	0.2753
CCG001552.1	PPR005807.1	0.0008	0.0174	0.0477
CCG001553.4	PPR005808.2	0.004	0.0109	0.3651
CCG001555.1	PPR005810.1	0	0.0087	0
CCG001558.1	PPR018180.1	0.0092	0.0311	0.2953
CCG001559.1	PPR018179.1	0.0044	0.0167	0.2598
CCG001562.1	PPR020075.1	0.0022	0.0119	0.1838
CCG001565.4	PPR002119.1	0.003	0.0157	0.1928
CCG001567.2	PPR008026.1	0.0029	0.0101	0.2861
CCG001568.1	PPR008025.1	0.01	0.0341	0.2916
CCG001572.1	PPR008022.1	0.0011	0.0033	0.3361
CCG001577.2	PPR008017.1	0.0008	0.0042	0.1815
CCG001578.1	PPR012121.1	0.007	0.0231	0.3024
CCG001583.1	PPR012125.1	0.0042	0.0401	0.1049
CCG001584.2	PPR012126.1	0.003	0.0257	0.1149
CCG001589.1	PPR012132.1	0.0113	0.0211	0.5336
CCG001591.1	PPR012135.1	0.0073	0.0176	0.4168
CCG001593.1	PPR012137.1	0.0058	0.0375	0.1534
CCG001598.1	PPR012142.1	0.0034	0.013	0.2652
CCG001599.1	PPR012143.1	0.0024	0.0112	0.2162
CCG001601.1	PPR012146.1	0.0022	0.0241	0.0896
CCG001603.1	PPR012148.1	0	0	-
CCG001605.2	PPR001570.1	0.0212	0.0473	0.4486
CCG001606.1	PPR012151.1	0.0047	0.0332	0.1427
CCG001607.1	PPR031050.1	0.0019	0.0378	0.0514
CCG001608.1	PPR031049.1	0.0069	0.0379	0.1811
CCG001613.2	PPR018369.1	0.0167	0.0182	0.9149
CCG001614.1	PPR018368.1	0.0077	0.0263	0.2919
CCG001615.1	PPR018367.1	0.0015	0.0602	0.0255
CCG001617.1	PPR018365.1	0	0.0073	0
CCG001620.1	PPR018359.1	0.0022	0	-
CCG001622.1	PPR018357.1	0	0.0037	0
CCG001623.1	PPR018356.1	0	0.0068	0
CCG001624.1	PPR018355.1	0.0024	0.0243	0.0995
CCG001626.1	PPR018353.1	0.0055	0.0204	0.2691
CCG001627.1	PPR018352.1	0.0245	0.0259	0.9448
CCG001630.1	PPR018349.1	0	0.0544	0
CCG001631.2	PPR018346.1	0.0072	0.0199	0.3641
CCG001638.1	PPR017643.1	0.0062	0.0261	0.2383
CCG001639.1	PPR017642.1	0.0065	0.0236	0.2759
CCG001641.1	PPR017640.1	0	0.0065	0
CCG001642.1	PPR017639.1	0.0062	0.0133	0.4646
CCG001643.2	PPR017638.1	0.0032	0.025	0.128
CCG001645.1	PPR017636.1	0.0037	0.0134	0.2724
CCG001647.1	PPR017633.1	0.0067	0.0566	0.1189
CCG001651.2	PPR028690.1	0.0043	0.0038	1.1423
CCG001652.1	PPR028691.1	0.0041	0.0466	0.0887
CCG001654.1	PPR028693.1	0.0178	0.0099	1.7938
CCG001658.1	PPR010828.1	0.0074	0.0306	0.2409
CCG001663.3	PPR010835.1	0.0058	0.0234	0.2493
CCG001667.1	PPR010839.1	0.0162	0.0299	0.543
CCG001668.1	PPR010840.1	0.0046	0.0227	0.2027
CCG001669.1	PPR010841.1	0.0024	0.0075	0.315
CCG001670.1	PPR010842.1	0.0046	0.025	0.1845
CCG001671.1	PPR010843.1	0.0055	0.009	0.6078
CCG001672.1	PPR010844.1	0.0031	0.0074	0.4269
CCG001678.1	PPR010850.1	0.0139	0.0092	1.5038
CCG001682.1	PPR004645.1	0.0088	0.0269	0.3286
CCG001692.1	PPR009968.1	0	0.0021	0
CCG001694.1	PPR020693.1	0.0026	0.0072	0.3657
CCG001695.1	PPR033462.1	0.0069	0.0191	0.3603
CCG001696.1	PPR005237.3	0.0015	0.0076	0.1904
CCG001697.2	PPR005239.1	0	0.0037	0
CCG001701.1	PPR012207.1	0	0.0041	0
CCG001702.1	PPR032389.1	0.0021	0.0111	0.1848
CCG001713.1	PPR020212.1	0	0	-
CCG001714.1	PPR032336.2	0.0076	0.0365	0.2071
CCG001720.1	PPR026053.1	0.0039	0.0029	1.3381
CCG001724.1	PPR019346.2	0.0059	0.0303	0.1962
CCG001726.1	PPR008916.1	0.0065	0.0234	0.2773
CCG001728.1	PPR008914.1	0.0019	0.0252	0.0736
CCG001730.3	PPR008909.1	0.0051	0.0195	0.2599
CCG001732.1	PPR008908.1	0.0066	0.007	0.942
CCG001735.1	PPR008905.1	0.0063	0.0194	0.3242
CCG001736.1	PPR008904.1	0.005	0.027	0.1842
CCG001740.1	PPR031944.1	0.0035	0.0353	0.1004
CCG001741.1	PPR031945.1	0.0053	0.0144	0.3701
CCG001746.1	PPR031949.1	0	0.0211	0
CCG001747.1	PPR031950.1	0.0076	0.026	0.2922
CCG001749.1	PPR031952.1	0.0036	0.0239	0.1514
CCG001751.1	PPR031955.1	0.0045	0	-
CCG001752.1	PPR031956.1	0.0047	0.0196	0.2396
CCG001756.1	PPR031960.1	0.005	0.0208	0.2423
CCG001757.1	PPR031961.1	0.0018	0.0132	0.1372
CCG001761.1	PPR031966.1	0.0008	0.0241	0.0325
CCG001763.1	PPR031969.1	0	0.0167	0
CCG001764.1	PPR031970.2	0	0	-
CCG001765.1	PPR031971.1	0	0.0173	0
CCG001766.1	PPR017734.1	0	0.0372	0
CCG001770.1	PPR017738.1	0.0157	0.0213	0.7354
CCG001771.1	PPR017739.1	0	0.0155	0
CCG001772.1	PPR017740.1	0.005	0.0143	0.3519
CCG001773.1	PPR017741.1	0	0.0126	0
CCG001776.1	PPR005951.1	0	0	-
CCG001779.1	PPR005948.1	0.0101	0.0273	0.3686
CCG001780.1	PPR005947.1	0.0086	0	-
CCG001782.1	PPR005945.1	0.0086	0.0237	0.3629
CCG001783.1	PPR005944.2	0.0102	0.0368	0.2778
CCG001784.1	PPR005943.3	0.0096	0.0403	0.2385
CCG001786.1	PPR005942.1	0.0008	0.007	0.118
CCG001788.1	PPR005940.1	0	0	-
CCG001790.1	PPR005937.1	0.003	0.0302	0.0994
CCG001796.1	PPR010391.1	0	0.0283	0
CCG001797.2	PPR010392.1	0	0.0338	0
CCG001799.1	PPR010394.1	0.0015	0.0265	0.056
CCG001800.2	PPR010395.1	0.0118	0.036	0.3274
CCG001801.1	PPR010396.1	0.011	0.0185	0.5922
CCG001808.1	PPR010403.1	0.0096	0.0256	0.3766
CCG001809.1	PPR007841.1	0.0048	0.0171	0.2799
CCG001810.2	PPR027919.1	0.0059	0.025	0.2347
CCG001811.1	PPR009250.1	0.0049	0.0383	0.1273
CCG001822.1	PPR020802.1	0.0046	0.0277	0.165
CCG001823.1	PPR020803.1	0.0128	0	-
CCG001829.1	PPR024792.1	0.0165	0	-
CCG001831.1	PPR024789.1	0.0012	0	-
CCG001838.1	PPR009277.1	0.0025	0.0377	0.0676
CCG001850.1	PPR019380.1	0	0.027	0
CCG001852.1	PPR011640.2	0.0028	0.0201	0.1417
CCG001854.1	PPR034031.1	0.0019	0.0163	0.1166
CCG001855.1	PPR034030.2	0.0026	0.0197	0.1343
CCG001856.1	PPR034029.1	0.0138	0.0388	0.3569
CCG001857.1	PPR006039.2	0.0069	0.0176	0.3937
CCG001862.1	PPR006034.1	0.0044	0.026	0.1694
CCG001872.1	PPR032885.1	0.0522	0.2625	0.1988
CCG001876.3	PPR022087.1	0.0034	0.0479	0.0718
CCG001877.1	PPR022086.1	0.0106	0.013	0.8103
CCG001881.1	PPR022082.1	0.0082	0.0223	0.3672
CCG001882.1	PPR011710.1	0.0111	0.035	0.3168
CCG001886.1	PPR020596.1	0.0024	0.0402	0.0604
CCG001892.1	PPR006607.1	0.0035	0.0217	0.1601
CCG001894.1	PPR006612.1	0.005	0.014	0.3593
CCG001895.1	PPR006613.3	0.0034	0.0416	0.0813
CCG001901.1	PPR030538.1	0.0049	0.0215	0.2269
CCG001903.1	PPR013996.1	0.0078	0.0357	0.2184
CCG001905.1	PPR013998.1	0.0074	0.0217	0.3431
CCG001913.1	PPR004183.1	0.0016	0.008	0.2016
CCG001933.2	PPR033911.1	0.0084	0.0234	0.3583
CCG001937.1	PPR030712.1	0.0033	0.0246	0.1338
CCG001938.1	PPR030711.1	0.0029	0.029	0.1009
CCG001939.1	PPR030710.1	0.0049	0.0327	0.1489
CCG001943.1	PPR013477.1	0	0.0188	0
CCG001944.1	PPR013476.1	0.0075	0.0206	0.364
CCG001945.1	PPR013475.1	0.0085	0.0389	0.2177
CCG001950.1	PPR013473.1	0.0058	0.0324	0.1803
CCG001951.1	PPR013470.2	0.0096	0	-
CCG001952.1	PPR013469.1	0.0059	0.0258	0.2278
CCG001953.1	PPR013468.1	0	0.0204	0
CCG001954.1	PPR013467.1	0.003	0.0085	0.3524
CCG001959.1	PPR009841.1	0.0116	0.0163	0.7127
CCG001960.1	PPR008364.2	0.0021	0.0116	0.1799
CCG001961.1	PPR008362.1	0.0022	0.0385	0.0581
CCG001963.1	PPR008360.1	0.0021	0.0209	0.1008
CCG001964.1	PPR008359.1	0.0074	0.0168	0.4406
CCG001965.1	PPR008358.1	0.0079	0.027	0.2911
CCG001968.1	PPR008355.1	0.0026	0.0323	0.0801
CCG001970.1	PPR008353.1	0.0061	0.0145	0.4218
CCG001971.1	PPR008352.1	0.0067	0.0286	0.233
CCG001975.1	PPR001322.1	0.0063	0.0137	0.4561
CCG001978.1	PPR027786.1	0.0044	0.0238	0.1837
CCG001979.1	PPR024132.2	0.0012	0.0193	0.0601
CCG001981.1	PPR001997.1	0.0019	0.0082	0.2368
CCG001985.1	PPR020930.1	0.0049	0.0159	0.306
CCG001988.1	PPR033602.1	0	0.008	0
CCG001997.1	PPR029488.1	0	0	-
CCG001998.1	PPR029489.1	0	0.0147	0
CCG001999.1	PPR004657.1	0.0089	0.0491	0.1804
CCG002005.1	PPR031607.1	0.0061	0.0216	0.2807
CCG002008.4	PPR007597.1	0.0113	0.0291	0.3883
CCG002011.1	PPR026128.1	0.0024	0.0273	0.0894
CCG002013.1	PPR004637.2	0.0045	0.0158	0.2843
CCG002018.1	PPR004632.1	0.0072	0.0131	0.5488
CCG002019.1	PPR004631.1	0	0.0125	0
CCG002022.1	PPR004629.1	0	0.0388	0
CCG002023.1	PPR004628.1	0.002	0.0317	0.0646
CCG002024.1	PPR004627.1	0.0079	0.0343	0.2299
CCG002025.1	PPR004626.1	0.004	0.0066	0.6035
CCG002026.1	PPR004625.1	0.0047	0.0198	0.2369
CCG002027.1	PPR004624.1	0.0081	0.0298	0.2724
CCG002032.1	PPR021177.1	0.0009	0	-
CCG002033.1	PPR021178.1	0.0008	0.0021	0.4065
CCG002035.1	PPR021179.1	0.0014	0.0017	0.8347
CCG002036.1	PPR021180.2	0	0.0651	0
CCG002038.1	PPR021181.1	0	0	-
CCG002041.1	PPR002140.1	0.0071	0.0523	0.1361
CCG002048.1	PPR027398.1	0.0072	0.0131	0.5486
CCG002049.1	PPR027396.1	0.0116	0.042	0.2767
CCG002052.1	PPR027393.1	0.0113	0.0216	0.5206
CCG002053.1	PPR027392.1	0.0426	0.061	0.699
CCG002054.2	PPR015567.1	0.0075	0.0106	0.7081
CCG002056.1	PPR029694.2	0.0026	0.0473	0.0553
CCG002058.2	PPR011801.2	0.0025	0	-
CCG002061.1	PPR008654.1	0	0	-
CCG002062.1	PPR024499.1	0.006	0.0177	0.3412
CCG002070.1	PPR003671.1	0.0042	0.0035	1.2141
CCG002071.1	PPR014797.1	0	0.0243	0
CCG002072.1	PPR014798.1	0.0033	0.0178	0.1844
CCG002077.1	PPR027739.1	0.0036	0.0105	0.3411
CCG002080.1	PPR027741.1	0.0018	0	-
CCG002082.1	PPR006936.1	0.0041	0.0134	0.3023
CCG002083.1	PPR029753.1	0.0573	0.2437	0.2351
CCG002084.1	PPR012867.1	0.0072	0.0182	0.3979
CCG002088.1	PPR012871.1	0.0044	0.0386	0.1142
CCG002089.1	PPR012872.1	0.0049	0.0201	0.2461
CCG002090.1	PPR012873.1	0.0124	0.0136	0.9165
CCG002093.1	PPR010101.1	0.0072	0.0216	0.3336
CCG002094.1	PPR011860.1	0.004	0.011	0.3681
CCG002095.1	PPR011861.1	0.0103	0.0486	0.2118
CCG002096.1	PPR011862.1	0.0012	0.019	0.0631
CCG002098.1	PPR017353.1	0.0074	0.018	0.4108
CCG002105.1	PPR027932.1	0.0068	0.0195	0.3504
CCG002106.1	PPR019741.1	0.0026	0.0267	0.0959
CCG002109.1	PPR020715.1	0.0052	0.0353	0.1483
CCG002111.1	PPR014831.1	0.0034	0.0099	0.3399
CCG002112.1	PPR014830.1	0.0058	0.02	0.2888
CCG002113.1	PPR014829.1	0.0064	0.0182	0.3501
CCG002116.1	PPR014825.1	0	0.0027	0
CCG002117.1	PPR014824.1	0.0021	0.0202	0.1019
CCG002118.1	PPR014823.1	0	0.0479	0
CCG002122.1	PPR014818.1	0	0	-
CCG002125.1	PPR014817.4	0.0037	0.0085	0.4386
CCG002127.1	PPR014816.1	0.0059	0	-
CCG002131.1	PPR014811.1	0.0119	0.0315	0.3767
CCG002132.1	PPR014809.1	0.0147	0.0508	0.2888
CCG002133.1	PPR014808.1	0.0121	0.0253	0.4786
CCG002138.1	PPR014802.1	0.004	0.0178	0.2252
CCG002142.1	PPR018795.1	0.0114	0.0186	0.6112
CCG002146.1	PPR018799.1	0	0	-
CCG002150.1	PPR018804.1	0.0056	0	-
CCG002154.1	PPR011149.1	0.0018	0	-
CCG002161.1	PPR011142.1	0.0164	0	-
CCG002166.1	PPR015043.1	0.0024	0	-
CCG002169.1	PPR015045.1	0.0142	0.0315	0.4519
CCG002170.1	PPR015046.1	0.0269	0.0312	0.861
CCG002175.1	PPR015052.1	0.0018	0.0229	0.0786
CCG002177.1	PPR015055.1	0.0027	0.0249	0.1077
CCG002181.1	PPR015061.1	0.0133	0.0437	0.3036
CCG002182.1	PPR015062.1	0.0025	0.0261	0.0974
CCG002187.1	PPR015531.1	0.0055	0.0146	0.3754
CCG002188.1	PPR002916.1	0.0012	0.0114	0.1016
CCG002189.1	PPR002917.1	0.0044	0.0363	0.1207
CCG002190.1	PPR024385.1	0.0048	0.0266	0.179
CCG002194.1	PPR017842.3	0.0012	0.0037	0.323
CCG002195.1	PPR031067.3	0.0044	0.0123	0.3564
CCG002198.1	PPR031322.1	0.0079	0.0089	0.8874
CCG002208.1	PPR016433.1	0.003	0.0084	0.3532
CCG002210.1	PPR016431.1	0.0062	0.0523	0.1194
CCG002215.1	PPR026606.1	0.0065	0	-
CCG002216.1	PPR026605.1	0.0056	0.0235	0.2391
CCG002217.1	PPR026604.1	0.0123	0.0326	0.3771
CCG002218.1	PPR026603.1	0.0027	0.0207	0.1301
CCG002222.1	PPR026600.1	0.0086	0.0291	0.2953
CCG002224.1	PPR026598.1	0.0025	0.0208	0.1186
CCG002225.1	PPR026597.1	0.013	0	-
CCG002227.1	PPR026595.1	0.0083	0.0225	0.3702
CCG002228.1	PPR026594.1	0.0041	0.0201	0.2022
CCG002229.1	PPR026593.1	0.002	0.0121	0.1656
CCG002234.1	PPR020294.1	0.004	0.0222	0.1791
CCG002237.1	PPR020297.1	0.003	0.0436	0.0686
CCG002238.1	PPR020298.1	0.0033	0	-
CCG002239.1	PPR020299.1	0.0051	0	-
CCG002240.1	PPR020300.1	0.002	0	-
CCG002241.1	PPR020301.1	0.0081	0.0468	0.174
CCG002242.1	PPR020302.2	0.0018	0.0152	0.1198
CCG002246.1	PPR020304.1	0.0016	0.0048	0.343
CCG002256.1	PPR024681.1	0.0038	0.017	0.2259
CCG002259.1	PPR024685.1	0.0074	0.0202	0.3663
CCG002260.1	PPR024686.1	0.0034	0.0171	0.1999
CCG002265.1	PPR024688.1	0.0033	0.0505	0.0645
CCG002266.1	PPR023623.1	0.0369	0.1935	0.1907
CCG002267.1	PPR024690.1	0.0015	0.0182	0.0828
CCG002269.1	PPR024692.1	0.0063	0.0483	0.1305
CCG002270.1	PPR024693.2	0	0.0134	0
CCG002271.1	PPR024694.1	0.005	0.0145	0.3448
CCG002273.1	PPR024696.1	0.0026	0	-
CCG002274.2	PPR024697.1	0.0061	0.0331	0.185
CCG002275.1	PPR024698.1	0.0015	0	-
CCG002276.1	PPR024700.1	0.0078	0.0292	0.2669
CCG002279.1	PPR024703.1	0.0057	0.0436	0.1306
CCG002281.1	PPR024705.2	0.0031	0.0045	0.6999
CCG002282.1	PPR024706.1	0	0	-
CCG002283.1	PPR024707.1	0.0066	0.0163	0.4044
CCG002284.1	PPR024708.1	0.0017	0.0534	0.0324
CCG002286.1	PPR024710.1	0.0104	0.0767	0.1359
CCG002288.1	PPR024713.1	0.0048	0.0126	0.3774
CCG002296.1	PPR024721.1	0.0104	0.0485	0.215
CCG002297.2	PPR024722.2	0.0154	0.0087	1.7747
CCG002298.2	PPR024723.3	0.0052	0.0269	0.1915
CCG002300.1	PPR024725.1	0.0122	0.069	0.1775
CCG002302.1	PPR024727.1	0.0159	0.0249	0.6363
CCG002303.1	PPR024729.1	0.0161	0.0363	0.4434
CCG002305.1	PPR024731.1	0	0.0322	0
CCG002307.1	PPR024733.1	0.0166	0.0229	0.7253
CCG002308.1	PPR024740.1	0.011	0.0536	0.2058
CCG002309.1	PPR024741.1	0.0042	0.0099	0.4247
CCG002310.1	PPR024742.1	0.003	0.0158	0.1866
CCG002314.1	PPR024743.1	0.0072	0.0271	0.2646
CCG002315.1	PPR024744.1	0.0011	0.0131	0.0811
CCG002317.1	PPR024745.1	0.0033	0.0429	0.078
CCG002318.1	PPR025329.1	0.0109	0.0025	4.4087
CCG002322.1	PPR026861.1	0.0014	0.0039	0.3687
CCG002325.1	PPR014935.1	0.0074	0.0081	0.9102
CCG002329.1	PPR023084.1	0.0011	0.0107	0.1031
CCG002335.1	PPR006287.1	0.0037	0.0165	0.2249
CCG002339.3	PPR022661.1	0.0041	0.0229	0.1815
CCG002346.3	PPR007646.1	0.0359	0	-
CCG002348.1	PPR022650.1	0.0043	0.0141	0.3025
CCG002351.1	PPR022654.1	0.005	0.0151	0.3294
CCG002352.1	PPR022655.1	0	0	-
CCG002353.1	PPR022656.2	0.0039	0.0363	0.108
CCG002354.1	PPR022657.1	0.0091	0.0192	0.4741
CCG002358.1	PPR005860.1	0.0032	0	-
CCG002364.1	PPR030713.1	0.0069	0.0408	0.1694
CCG002365.1	PPR030714.2	0.0067	0	-
CCG002373.1	PPR011759.1	0.0018	0	-
CCG002375.1	PPR007957.1	0.001	0.0326	0.0297
CCG002380.1	PPR017026.1	0.0032	0.0172	0.1885
CCG002381.1	PPR017028.1	0.0226	0	-
CCG002383.1	PPR001801.1	0.001	0.0101	0.0957
CCG002388.1	PPR023312.1	0.0104	0.0065	1.608
CCG002390.3	PPR023314.2	0.0074	0.0098	0.7556
CCG002393.1	PPR023317.1	0.001	0.0352	0.0294
CCG002394.1	PPR023318.1	0.0055	0.0085	0.6443
CCG002396.1	PPR023320.1	0.0061	0.025	0.2457
CCG002398.1	PPR023321.1	0.0059	0.0281	0.2086
CCG002399.1	PPR023322.1	0.0044	0	-
CCG002400.3	PPR023323.2	0.0025	0.0486	0.0521
CCG002404.1	PPR023326.1	0.0043	0.0125	0.3455
CCG002405.3	PPR023327.1	0.0011	0.0181	0.0604
CCG002407.1	PPR023328.1	0.0066	0.0109	0.603
CCG002408.1	PPR023329.1	0.0063	0.0198	0.3185
CCG002409.1	PPR023330.1	0.0031	0.053	0.0582
CCG002418.1	PPR030770.1	0.0127	0.0329	0.3864
CCG002419.1	PPR030771.1	0.0039	0.049	0.0791
CCG002420.1	PPR030772.1	0.0103	0.0384	0.268
CCG002421.1	PPR030773.1	0.0078	0.0396	0.1975
CCG002426.2	PPR025674.1	0.0006	0.0054	0.1185
CCG002428.1	PPR025676.1	0.0137	0.0131	1.041
CCG002430.1	PPR025678.1	0.0089	0.011	0.8079
CCG002431.1	PPR025679.1	0.026	0	-
CCG002432.1	PPR025680.1	0.0263	0.0157	1.6755
CCG002435.1	PPR025682.1	0.0013	0.0079	0.1674
CCG002440.1	PPR025687.1	0	0.0146	0
CCG002442.1	PPR002069.1	0.0126	0.0261	0.4822
CCG002444.1	PPR002071.1	0.0085	0.0192	0.4462
CCG002453.1	PPR028946.1	0.0066	0.0316	0.2074
CCG002456.1	PPR028941.1	0.0015	0.0083	0.1783
CCG002458.1	PPR033861.1	0.0067	0.008	0.8306
CCG002466.1	PPR033870.1	0.004	0.0202	0.1955
CCG002467.1	PPR033871.1	0.0086	0.0286	0.3016
CCG002469.1	PPR033875.1	0.0134	0	-
CCG002470.1	PPR033876.1	0.0054	0.0508	0.1067
CCG002471.1	PPR033877.1	0	0.0247	0
CCG002472.1	PPR033878.1	0.0036	0.0157	0.2322
CCG002473.1	PPR033879.1	0.0026	0	-
CCG002476.1	PPR033882.1	0.0071	0.0305	0.2336
CCG002477.1	PPR033884.1	0.0061	0.0364	0.1666
CCG002479.1	PPR033886.1	0	0.0386	0
CCG002481.1	PPR033889.1	0.0114	0.0375	0.3038
CCG002489.2	PPR011227.5	0	0.0246	0
CCG002493.1	PPR025163.1	0.006	0.041	0.1463
CCG002494.1	PPR025164.1	0.0047	0.032	0.1481
CCG002496.1	PPR025166.1	0	0.04	0
CCG002497.1	PPR023887.1	0.0089	0.0375	0.2383
CCG002499.1	PPR023889.1	0.0078	0.0245	0.3174
CCG002500.1	PPR011992.2	0.007	0	-
CCG002501.2	PPR012840.1	0	0.022	0
CCG002502.1	PPR012841.1	0.0028	0.0291	0.0973
CCG002504.1	PPR012843.1	0.0047	0.0125	0.3766
CCG002506.1	PPR012845.1	0.0009	0.0188	0.0504
CCG002508.1	PPR009906.1	0.0056	0.0192	0.2898
CCG002509.1	PPR009905.2	0.0093	0.0363	0.2563
CCG002510.2	PPR034155.1	0.0089	0.0113	0.7931
CCG002514.1	PPR034151.1	0.0157	0.0197	0.7951
CCG002516.1	PPR034149.2	0.0074	0.0255	0.2891
CCG002520.1	PPR017158.1	0	0.0092	0
CCG002523.2	PPR030540.2	0.0014	0.0073	0.1865
CCG002524.1	PPR012914.1	0.0035	0.0209	0.1654
CCG002525.1	PPR016938.1	0.0029	0.0138	0.2112
CCG002527.1	PPR020150.1	0.0476	0.1518	0.3135
CCG002528.1	PPR016941.1	0.0082	0.0315	0.2591
CCG002530.1	PPR023202.1	0.0037	0.034	0.108
CCG002536.1	PPR011533.1	0.0042	0.0418	0.1004
CCG002540.2	PPR001907.3	0.0047	0.0179	0.2594
CCG002542.4	PPR023672.1	0.0035	0.0211	0.1648
CCG002549.1	PPR027030.1	0.0196	0.0181	1.0808
CCG002551.1	PPR027033.1	0.0121	0.0183	0.6609
CCG002558.1	PPR011829.1	0.0017	0.0478	0.0347
CCG002559.2	PPR011828.1	0.0038	0.0142	0.2686
CCG002566.1	PPR031418.1	0.0239	0.0462	0.5173
CCG002567.1	PPR031413.1	0.0017	0.0135	0.1239
CCG002568.1	PPR031412.1	0.0053	0.0337	0.1569
CCG002569.1	PPR031410.1	0.0007	0.0111	0.0665
CCG002571.1	PPR031407.1	0.0028	0.0387	0.0722
CCG002572.1	PPR031406.1	0	0	-
CCG002574.1	PPR002973.1	0.004	0.0141	0.2871
CCG002575.1	PPR002972.1	0.0061	0.0163	0.371
CCG002576.1	PPR002971.1	0.0041	0.0324	0.1274
CCG002577.1	PPR002970.1	0.0026	0.0071	0.373
CCG002581.1	PPR002966.1	0.0025	0.0086	0.2945
CCG002582.1	PPR002965.1	0	0.0069	0
CCG002584.1	PPR002963.1	0	0.0089	0
CCG002585.1	PPR002962.1	0.0026	0.0214	0.1201
CCG002587.1	PPR030557.1	0	0.0058	0
CCG002589.2	PPR003226.1	0.0078	0.0123	0.6293
CCG002594.2	PPR029062.2	0.0062	0.0213	0.291
CCG002599.1	PPR006764.1	0.0009	0.0079	0.1164
CCG002600.2	PPR018279.1	0.0062	0.0067	0.9338
CCG002601.1	PPR018278.1	0.0017	0.0292	0.0574
CCG002603.1	PPR009423.1	0.0012	0.0083	0.1419
CCG002607.2	PPR003402.3	0.001	0.0199	0.0523
CCG002609.1	PPR010550.1	0	0	-
CCG002610.1	PPR001496.1	0.0028	0.0076	0.3702
CCG002612.1	PPR015093.1	0.0021	0.0167	0.1233
CCG002615.1	PPR015090.1	0.0092	0.0408	0.2248
CCG002621.1	PPR024977.1	0.0021	0.0068	0.3092
CCG002622.1	PPR024978.1	0.0053	0.0085	0.6237
CCG002623.1	PPR024979.1	0.0032	0.0096	0.3283
CCG002624.1	PPR024980.1	0.0029	0.019	0.1525
CCG002627.1	PPR020013.1	0.0127	0.0165	0.7685
CCG002628.1	PPR020015.1	0.0029	0.0527	0.0558
CCG002629.1	PPR031008.1	0.0087	0.0204	0.4295
CCG002630.1	PPR031009.1	0.0033	0.0136	0.2451
CCG002633.1	PPR026077.1	0.0069	0.0222	0.3104
CCG002636.1	PPR026078.1	0.0074	0.0238	0.3112
CCG002637.1	PPR026079.1	0.006	0.0088	0.6869
CCG002638.1	PPR026080.1	0.0059	0.0169	0.3498
CCG002640.1	PPR026082.1	0.0026	0.0144	0.1799
CCG002643.1	PPR013551.1	0.008	0.043	0.1858
CCG002645.1	PPR013553.1	0.0056	0.0287	0.1938
CCG002646.1	PPR005635.1	0.0085	0.0422	0.2026
CCG002648.1	PPR005636.1	0.0093	0.0275	0.337
CCG002649.1	PPR005637.1	0.0056	0.0331	0.1705
CCG002650.1	PPR005638.1	0.0027	0.0181	0.1481
CCG002652.1	PPR005640.1	0.0036	0.0168	0.216
CCG002653.1	PPR005641.1	0.0071	0.0225	0.3138
CCG002654.1	PPR005642.1	0.012	0.0103	1.1628
CCG002655.1	PPR005643.1	0.0059	0.0196	0.3002
CCG002656.1	PPR032083.1	0.0014	0.0082	0.1653
CCG002657.1	PPR032082.1	0.0022	0.0101	0.2144
CCG002658.2	PPR021731.1	0.0032	0.0173	0.1821
CCG002660.1	PPR014734.1	0.0041	0.0114	0.3563
CCG002661.1	PPR031450.1	0	0.0229	0
CCG002663.1	PPR031448.1	0.0064	0.0213	0.2993
CCG002665.1	PPR031446.1	0.0013	0.0094	0.1423
CCG002670.1	PPR031441.1	0.0061	0.0301	0.2025
CCG002671.1	PPR007895.1	0.0035	0.011	0.3175
CCG002675.1	PPR014972.2	0.0038	0	-
CCG002678.1	PPR011736.1	0.022	0	-
CCG002683.1	PPR005777.1	0.004	0.0051	0.796
CCG002685.1	PPR005776.1	0	0.0201	0
CCG002686.1	PPR005775.1	0	0.0053	0
CCG002692.1	PPR006255.1	0.0018	0	-
CCG002696.1	PPR001768.1	0.0016	0.018	0.0906
CCG002698.1	PPR027530.1	0.0015	0	-
CCG002701.1	PPR028982.1	0.0114	0.0286	0.3972
CCG002703.1	PPR028980.1	0.0091	0.0189	0.4793
CCG002705.1	PPR022647.1	0.0261	0.0284	0.919
CCG002706.1	PPR025565.1	0.1035	0.2105	0.4918
CCG002708.1	PPR006858.1	0	0	-
CCG002712.1	PPR028992.1	0	0	-
CCG002713.1	PPR004250.1	0.0021	0.0125	0.1643
CCG002714.1	PPR004251.1	0.0047	0	-
CCG002717.2	PPR019807.1	0	0.0043	0
CCG002719.1	PPR016235.1	0.0035	0.0154	0.2279
CCG002722.1	PPR013901.1	0.0033	0.0171	0.1912
CCG002724.1	PPR029456.1	0.0029	0.0144	0.204
CCG002725.1	PPR019029.1	0	0.0504	0
CCG002727.1	PPR012366.1	0.006	0.038	0.1579
CCG002728.1	PPR030922.1	0.01	0.081	0.1238
CCG002731.1	PPR029199.1	0.0047	0.0309	0.1508
CCG002732.1	PPR028284.2	0.0062	0.0297	0.2097
CCG002734.1	PPR012347.1	0.0095	0	-
CCG002736.1	PPR012345.1	0.001	0.0026	0.3774
CCG002740.1	PPR027401.1	0.0031	0.0187	0.1635
CCG002741.1	PPR027400.1	0.0076	0.0207	0.3689
CCG002743.1	PPR018401.1	0.0213	0.0491	0.435
CCG002757.1	PPR002076.1	0.0031	0.042	0.0732
CCG002759.1	PPR002074.1	0.0031	0.0218	0.1402
CCG002760.2	PPR002073.2	0.0037	0.0118	0.3096
CCG002762.1	PPR031914.1	0.0068	0.0109	0.6291
CCG002763.2	PPR031913.1	0.0067	0.0191	0.351
CCG002768.1	PPR028748.1	0	0	-
CCG002772.1	PPR028753.1	0.0022	0.0086	0.256
CCG002773.1	PPR028754.1	0.0015	0.0078	0.1985
CCG002776.1	PPR028757.1	0.0063	0	-
CCG002777.1	PPR023986.1	0.0138	0.0126	1.0954
CCG002779.1	PPR023984.1	0.0015	0.0126	0.1157
CCG002781.1	PPR009434.1	0.004	0.0185	0.2182
CCG002782.1	PPR009433.1	0	0.0234	0
CCG002783.1	PPR009432.1	0.0064	0.0273	0.236
CCG002797.1	PPR002183.1	0.0022	0.0119	0.1809
CCG002799.1	PPR024993.1	0.0057	0.0116	0.4915
CCG002802.1	PPR027017.1	0.0013	0.0113	0.1151
CCG002810.1	PPR006486.1	0.0029	0.0026	1.0962
CCG002813.1	PPR018018.1	0	0.0164	0
CCG002814.1	PPR018017.1	0.0023	0.023	0.0997
CCG002815.1	PPR018014.1	0.0031	0.0303	0.1016
CCG002816.1	PPR018013.1	0.0185	0.1141	0.1618
CCG002818.1	PPR023885.1	0	0.019	0
CCG002819.1	PPR028974.1	0.0038	0.0382	0.1
CCG002820.1	PPR028975.1	0.0104	0.0345	0.3009
CCG002821.1	PPR028976.1	0.0076	0.0228	0.3328
CCG002823.1	PPR020685.1	0.0022	0.0123	0.1765
CCG002825.3	PPR020689.1	0.0028	0.0131	0.2112
CCG002827.1	PPR012100.1	0.1015	0.282	0.3598
CCG002829.1	PPR022248.1	0.0073	0.0296	0.2451
CCG002830.1	PPR022247.1	0.0009	0.0246	0.0363
CCG002831.1	PPR022246.1	0.0065	0.021	0.3074
CCG002832.1	PPR022245.1	0	0	-
CCG002833.2	PPR031909.1	0.0126	0.0158	0.7936
CCG002834.1	PPR007918.1	0.0068	0.013	0.5187
CCG002835.1	PPR004302.1	0.0024	0.0331	0.0719
CCG002837.1	PPR004300.1	0.0069	0.0225	0.3061
CCG002840.1	PPR030534.1	0.0012	0.0069	0.1757
CCG002841.1	PPR030535.1	0.0028	0.0112	0.2466
CCG002843.1	PPR026806.1	0	0	-
CCG002844.1	PPR026805.1	0	0.0335	0
CCG002849.3	PPR012666.1	0.0016	0.0132	0.124
CCG002851.1	PPR012668.1	0.0012	0.0282	0.0421
CCG002852.1	PPR027850.1	0.0037	0.0064	0.5838
CCG002855.2	PPR028466.3	0.0031	0.0089	0.3541
CCG002860.1	PPR004414.1	0.0085	0.0208	0.4073
CCG002862.2	PPR004819.1	0.0675	0.2577	0.2621
CCG002863.1	PPR015834.1	0.0151	0.0774	0.1947
CCG002866.1	PPR032317.1	0.0038	0.021	0.1788
CCG002869.1	PPR016953.2	0.0022	0.022	0.0981
CCG002870.1	PPR007056.1	0.0018	0	-
CCG002880.2	PPR005236.2	0.0045	0.0162	0.279
CCG002884.1	PPR027477.1	0.0128	0.0113	1.1342
CCG002888.1	PPR015110.1	0.0049	0.022	0.2216
CCG002890.1	PPR031212.1	0.0017	0.0027	0.6311
CCG002895.1	PPR009912.1	0.0033	0	-
CCG002903.1	PPR029789.1	0.002	0.0167	0.1208
CCG002904.2	PPR023354.1	0.0061	0.0269	0.2262
CCG002906.1	PPR023356.1	0.0059	0.0198	0.295
CCG002907.1	PPR023357.1	0.0079	0.008	0.9878
CCG002909.1	PPR023363.1	0.0048	0.015	0.3224
CCG002910.1	PPR014006.1	0.0033	0.0291	0.1117
CCG002914.1	PPR009607.1	0.0108	0.0122	0.8806
CCG002915.1	PPR032316.1	0.0126	0	-
CCG002916.1	PPR031162.1	0	0.0193	0
CCG002917.1	PPR031161.1	0.0019	0.0112	0.171
CCG002924.1	PPR008570.1	0.0043	0.0222	0.1917
CCG002926.1	PPR027811.1	0.0006	0.0078	0.0762
CCG002928.4	PPR027814.1	0.0047	0.0128	0.3671
CCG002929.1	PPR023026.1	0.0028	0.0051	0.5465
CCG002932.1	PPR006024.1	0	0.0142	0
CCG002933.2	PPR006023.2	0	0.0075	0
CCG002936.1	PPR006020.1	0.0024	0.0129	0.1853
CCG002938.1	PPR006018.1	0.0031	0.0226	0.1356
CCG002939.1	PPR006017.2	0.0057	0.0457	0.124
CCG002940.1	PPR006016.1	0	0.0201	0
CCG002941.1	PPR006014.1	0.0048	0.0034	1.4023
CCG002942.1	PPR006013.1	0	0.0081	0
CCG002944.1	PPR006010.1	0.0054	0.0231	0.2328
CCG002945.1	PPR006009.1	0.0067	0.0215	0.3126
CCG002947.1	PPR006007.1	0.0065	0.0428	0.152
CCG002948.1	PPR006006.1	0.0033	0.0253	0.1314
CCG002949.1	PPR006005.1	0	0.005	0
CCG002950.1	PPR019405.1	0.0006	0.0053	0.1148
CCG002951.2	PPR019406.2	0.0043	0.0098	0.4396
CCG002952.1	PPR019407.1	0	0.0175	0
CCG002965.1	PPR014971.1	0.0073	0.0398	0.1841
CCG002969.1	PPR016960.1	0.0076	0.0071	1.0816
CCG002972.1	PPR016964.1	0.0031	0.0217	0.141
CCG002973.1	PPR014128.1	0.006	0.0255	0.2347
CCG002975.1	PPR026636.1	0.008	0.039	0.2064
CCG002977.2	PPR017570.1	0.0049	0.0655	0.0745
CCG002979.1	PPR027713.1	0.0473	0.1998	0.2365
CCG002981.1	PPR017565.1	0	0.0194	0
CCG002985.1	PPR028877.1	0.001	0.0088	0.1094
CCG002986.1	PPR028878.1	0.0064	0.0278	0.2313
CCG002987.1	PPR023709.1	0.0053	0.031	0.1694
CCG002989.1	PPR023708.2	0.0063	0.0242	0.2613
CCG002994.1	PPR020275.1	0.0045	0.038	0.1182
CCG002995.1	PPR020276.1	0.0098	0.0267	0.3652
CCG002997.1	PPR020278.1	0	0	-
CCG002999.1	PPR005129.1	0	0.0286	0
CCG003000.1	PPR005128.1	0.0042	0.013	0.3238
CCG003005.1	PPR017897.1	0.0063	0.0173	0.3629
CCG003006.1	PPR017898.1	0.0081	0.0476	0.171
CCG003010.1	PPR017903.1	0.0036	0.0228	0.1593
CCG003013.1	PPR017906.1	0.0089	0	-
CCG003017.1	PPR010072.1	0.0176	0.024	0.7348
CCG003018.2	PPR010071.1	0.005	0.0351	0.1425
CCG003019.2	PPR026243.1	0.0026	0.0107	0.2449
CCG003021.1	PPR022946.1	0.007	0.0075	0.9341
CCG003025.1	PPR028222.1	0	0.0185	0
CCG003028.1	PPR006069.1	0.0038	0.0101	0.3781
CCG003037.1	PPR003033.1	0.0056	0.0182	0.3074
CCG003038.2	PPR012472.1	0.0057	0.0173	0.3277
CCG003039.1	PPR010106.1	0.0045	0.0293	0.1542
CCG003044.1	PPR025055.1	0.0116	0.0092	1.2622
CCG003045.1	PPR025056.1	0.0062	0.0271	0.2305
CCG003051.1	PPR011991.1	0.0084	0.0227	0.3687
CCG003052.1	PPR011990.1	0.0076	0.0357	0.212
CCG003053.1	PPR022904.1	0.0025	0.007	0.3613
CCG003054.1	PPR022903.1	0.004	0.0349	0.1137
CCG003056.1	PPR032548.1	0.0071	0.0324	0.2195
CCG003058.1	PPR029112.2	0.0145	0.0675	0.215
CCG003059.2	PPR029113.1	0.0058	0.0169	0.3454
CCG003061.1	PPR029116.1	0.0034	0.0033	1.0408
CCG003063.1	PPR029117.1	0	0.0282	0
CCG003064.1	PPR029118.1	0	0.0057	0
CCG003065.1	PPR033697.1	0.0062	0.0201	0.3079
CCG003066.1	PPR033698.1	0.0059	0.0149	0.3985
CCG003068.2	PPR013112.1	0.0034	0.0413	0.0828
CCG003069.1	PPR013113.1	0.0039	0.0146	0.2672
CCG003070.1	PPR013114.1	0.0025	0.0086	0.2954
CCG003074.1	PPR028936.1	0.0053	0.0153	0.3492
CCG003080.1	PPR012329.1	0	0.0173	0
CCG003084.1	PPR019977.1	0.006	0.0173	0.3469
CCG003089.1	PPR010556.1	0.0289	0.0129	2.2341
CCG003090.1	PPR024186.1	0.0565	0.096	0.5884
CCG003091.1	PPR030420.1	0.0055	0.0181	0.3067
CCG003097.1	PPR002562.1	0	0.0116	0
CCG003102.1	PPR019778.1	0.0076	0.0275	0.2754
CCG003104.1	PPR019776.1	0.0011	0.0055	0.1977
CCG003106.2	PPR026051.1	0.0045	0.0209	0.2131
CCG003109.1	PPR026049.1	0.0043	0.0159	0.2719
CCG003111.1	PPR026047.1	0.0008	0.0126	0.0648
CCG003113.1	PPR026045.1	0.0023	0.019	0.1213
CCG003114.1	PPR026044.1	0.0117	0.0073	1.6074
CCG003116.1	PPR026042.1	0.0131	0.0198	0.6649
CCG003117.1	PPR026041.1	0.0033	0.0306	0.1082
CCG003118.1	PPR026040.1	0.0057	0.0202	0.2796
CCG003119.1	PPR026039.1	0.0068	0.0494	0.1385
CCG003125.1	PPR026033.1	0	0.0266	0
CCG003126.1	PPR026032.1	0.011	0.0161	0.6804
CCG003131.1	PPR014937.1	0.0052	0.0084	0.6188
CCG003133.1	PPR023822.1	0.002	0.0074	0.27
CCG003136.1	PPR034512.1	0.0044	0.0247	0.1799
CCG003137.1	PPR034513.2	0.0041	0.0126	0.3246
CCG003138.1	PPR018737.1	0.0019	0.0056	0.3327
CCG003139.1	PPR018738.1	0.0053	0	-
CCG003141.1	PPR006214.1	0.0035	0.0089	0.3898
CCG003143.1	PPR006216.1	0	0.0072	0
CCG003145.1	PPR006218.1	0.0026	0.0122	0.2124
CCG003148.1	PPR010944.1	0.0033	0.0114	0.2886
CCG003150.1	PPR010942.1	0.0041	0.0154	0.266
CCG003159.2	PPR001838.1	0	0.0177	0
CCG003162.1	PPR026131.1	0.0068	0.0114	0.596
CCG003163.1	PPR015402.1	0.0017	0.0284	0.0593
CCG003164.1	PPR013903.1	0.0004	0.0153	0.0284
CCG003167.1	PPR032808.1	0.0025	0.0069	0.3661
CCG003168.2	PPR032758.1	0.0011	0.017	0.0665
CCG003172.1	PPR024800.1	0.001	0	-
CCG003177.1	PPR031761.1	0.0016	0.0101	0.1619
CCG003183.1	PPR031765.1	0	0	-
CCG003185.1	PPR031767.1	0.0087	0.0293	0.2966
CCG003186.1	PPR031770.1	0.0027	0.0277	0.0974
CCG003189.1	PPR031772.1	0.0038	0.0138	0.2765
CCG003190.1	PPR031773.1	0.0009	0	-
CCG003191.1	PPR031774.1	0.0023	0.0079	0.2876
CCG003192.1	PPR031775.1	0.0013	0.0161	0.0833
CCG003193.1	PPR031776.1	0.0022	0.0037	0.6024
CCG003196.1	PPR013056.1	0	0	-
CCG003197.1	PPR013055.1	0	0.0169	0
CCG003200.1	PPR000849.1	0.0089	0.0623	0.1423
CCG003201.1	PPR010028.2	0	0.0058	0
CCG003202.1	PPR019410.1	0.0013	0	-
CCG003204.4	PPR005812.1	0.008	0.0358	0.2251
CCG003211.2	PPR032749.2	0.0012	0.0067	0.1851
CCG003213.1	PPR029365.1	0.0061	0	-
CCG003216.1	PPR029362.1	0.002	0.0095	0.2109
CCG003217.1	PPR029361.1	0	0	-
CCG003218.1	PPR029360.1	0.0019	0.0092	0.2024
CCG003221.1	PPR029358.1	0.006	0.0098	0.6153
CCG003222.1	PPR029357.1	0.0046	0.0159	0.2871
CCG003224.2	PPR029355.1	0.0053	0	-
CCG003228.1	PPR013108.1	0.007	0.0349	0.2014
CCG003230.1	PPR014985.1	0.0078	0.0194	0.4
CCG003232.1	PPR027417.1	0	0.0058	0
CCG003235.1	PPR026775.1	0.0045	0.0618	0.0726
CCG003241.1	PPR020506.1	0.0028	0.0146	0.1944
CCG003244.1	PPR025797.1	0.0026	0.0263	0.1004
CCG003252.1	PPR020619.1	0.0031	0.026	0.1205
CCG003256.1	PPR020622.1	0.0095	0	-
CCG003257.1	PPR020623.1	0.0079	0.0574	0.1372
CCG003258.1	PPR020625.1	0.0052	0.0196	0.2652
CCG003259.1	PPR020626.1	0.0044	0.0204	0.217
CCG003263.1	PPR020631.1	0.0075	0.0658	0.1146
CCG003265.1	PPR020632.1	0.003	0.0209	0.1415
CCG003267.1	PPR020634.1	0.0031	0.0733	0.0424
CCG003271.3	PPR020638.1	0.0044	0.0158	0.2767
CCG003278.1	PPR020646.1	0.007	0.0282	0.2468
CCG003280.1	PPR020648.1	0.0021	0.0386	0.0549
CCG003281.1	PPR020649.2	0.0016	0.0465	0.034
CCG003282.1	PPR020650.1	0.009	0.0405	0.2233
CCG003283.1	PPR020652.1	0.0063	0.0411	0.1546
CCG003289.1	PPR020656.1	0.011	0.0299	0.3697
CCG003292.1	PPR020659.1	0.0023	0.0126	0.1849
CCG003296.1	PPR020663.1	0.0133	0.0434	0.3064
CCG003297.1	PPR020664.1	0.0052	0.0243	0.2145
CCG003298.1	PPR020665.1	0	0.0166	0
CCG003301.1	PPR020668.1	0.0076	0.0402	0.1891
CCG003304.4	PPR005446.1	0.0062	0.014	0.4411
CCG003306.1	PPR005444.1	0.006	0.0227	0.2646
CCG003310.1	PPR032795.1	0.0013	0.0101	0.1318
CCG003311.2	PPR004696.1	0.0022	0.0195	0.1145
CCG003313.1	PPR004694.1	0.0061	0.0507	0.1203
CCG003317.1	PPR026984.1	0.0114	0.0154	0.7408
CCG003318.1	PPR026985.1	0.0021	0	-
CCG003319.1	PPR001375.1	0.0022	0.0202	0.1085
CCG003322.1	PPR028446.1	0.0066	0.0203	0.3228
CCG003324.1	PPR028448.1	0.0029	0.0242	0.1203
CCG003325.1	PPR028449.1	0.0094	0.0383	0.2454
CCG003326.1	PPR028450.1	0.0057	0.0323	0.1772
CCG003328.1	PPR004158.1	0	0.0382	0
CCG003334.1	PPR004166.1	0	0.0566	0
CCG003335.1	PPR004167.1	0.0073	0.0153	0.4781
CCG003337.1	PPR004169.1	0.0046	0.0153	0.3026
CCG003338.1	PPR004170.1	0.0057	0.0254	0.2256
CCG003342.1	PPR004173.1	0	0.0167	0
CCG003348.2	PPR004380.1	0.0048	0.0546	0.0884
CCG003349.1	PPR031635.1	0.0102	0.0334	0.3046
CCG003354.1	PPR034590.1	0.0027	0.0142	0.1871
CCG003357.1	PPR019167.1	0.0035	0.0133	0.2593
CCG003358.1	PPR019168.1	0.008	0.0309	0.26
CCG003360.1	PPR019170.1	0.0029	0.0175	0.1654
CCG003361.1	PPR019172.1	0.004	0.0191	0.2098
CCG003363.2	PPR019174.2	0.0024	0.0229	0.1038
CCG003367.1	PPR019178.2	0.0031	0.0447	0.0698
CCG003368.1	PPR019179.1	0	0.0135	0
CCG003371.2	PPR019182.2	0.0028	0.0046	0.6154
CCG003372.1	PPR019183.1	0.0019	0.0093	0.2073
CCG003374.1	PPR019044.1	0.0055	0.0183	0.3009
CCG003375.1	PPR019045.2	0.0081	0.0302	0.2667
CCG003376.1	PPR019046.1	0.0084	0.0204	0.412
CCG003382.1	PPR016815.1	0.0123	0.0332	0.3706
CCG003385.1	PPR016818.1	0.007	0.0294	0.2386
CCG003386.1	PPR016820.1	0	0	-
CCG003387.1	PPR016821.1	0.0072	0.0327	0.2197
CCG003388.1	PPR016822.1	0	0.0643	0
CCG003390.1	PPR016824.1	0.0058	0.037	0.1561
CCG003391.1	PPR016825.1	0.0042	0.0294	0.1428
CCG003393.1	PPR028594.1	0.0054	0.0229	0.2377
CCG003395.1	PPR028598.1	0.0031	0.0257	0.122
CCG003397.1	PPR028600.1	0.005	0.0144	0.344
CCG003399.1	PPR028603.1	0.0025	0.0635	0.0394
CCG003400.1	PPR028604.1	0	0.0201	0
CCG003402.1	PPR028606.1	0.0053	0.0104	0.5121
CCG003404.1	PPR028608.1	0.0055	0.0156	0.3544
CCG003405.1	PPR028609.1	0	0.0199	0
CCG003407.2	PPR028611.1	0.0014	0.0129	0.1076
CCG003408.1	PPR028612.1	0.0037	0.0189	0.1964
CCG003409.1	PPR000260.1	0	0	-
CCG003410.1	PPR028613.1	0.0135	0.0357	0.3783
CCG003411.1	PPR028615.1	0.004	0.0153	0.2613
CCG003414.1	PPR021923.1	0.0045	0.0254	0.1755
CCG003415.1	PPR021924.1	0.0028	0.0515	0.0545
CCG003417.3	PPR021927.2	0.0071	0.0316	0.2249
CCG003418.1	PPR021928.1	0.0021	0.0126	0.1656
CCG003428.1	PPR024976.1	0.0081	0.0296	0.2723
CCG003431.1	PPR030764.1	0	0.0194	0
CCG003432.1	PPR030763.1	0.0104	0.0064	1.633
CCG003433.1	PPR030762.1	0	0.0316	0
CCG003434.1	PPR030761.1	0.0048	0	-
CCG003435.1	PPR030760.1	0.0098	0.0137	0.7184
CCG003436.2	PPR030759.1	0.0042	0.0147	0.2859
CCG003440.1	PPR030755.1	0.004	0.0399	0.0991
CCG003445.1	PPR030750.1	0.0016	0.0097	0.1595
CCG003446.1	PPR030749.1	0.0029	0.0084	0.3432
CCG003447.3	PPR030748.1	0.0042	0.0221	0.1921
CCG003448.1	PPR027611.1	0.0063	0.026	0.2431
CCG003449.1	PPR027609.1	0.0108	0.0155	0.6961
CCG003450.1	PPR027608.1	0.0027	0.0315	0.0874
CCG003452.1	PPR027605.1	0.0101	0	-
CCG003453.1	PPR027604.1	0.008	0.0321	0.2499
CCG003454.1	PPR027603.1	0.0017	0	-
CCG003456.1	PPR004080.1	0.0047	0	-
CCG003458.1	PPR004082.1	0.0049	0.0256	0.1911
CCG003459.1	PPR020674.1	0.0076	0.036	0.2123
CCG003461.1	PPR020672.1	0.0071	0.0189	0.3769
CCG003462.1	PPR020671.1	0.0063	0.0235	0.2694
CCG003464.1	PPR015476.1	0.0119	0.0316	0.3757
CCG003465.1	PPR015475.1	0.008	0.0498	0.1597
CCG003467.1	PPR015473.2	0.0051	0.0497	0.1027
CCG003468.1	PPR015472.1	0.0069	0.0292	0.2379
CCG003469.1	PPR015471.1	0	0	-
CCG003470.1	PPR015470.1	0.0031	0.0172	0.1825
CCG003471.1	PPR015469.1	0	0.0542	0
CCG003473.1	PPR015467.1	0.0162	0	-
CCG003474.1	PPR015466.1	0.0036	0.0112	0.3186
CCG003476.1	PPR015464.1	0	0.0364	0
CCG003478.2	PPR016829.2	0.008	0.0271	0.2943
CCG003480.1	PPR016831.2	0	0.0296	0
CCG003481.1	PPR016832.1	0.0033	0.075	0.0434
CCG003483.1	PPR016835.2	0	0.0142	0
CCG003484.1	PPR016836.1	0.0025	0.0241	0.1026
CCG003485.1	PPR016837.1	0.0021	0.0162	0.1273
CCG003486.1	PPR016838.1	0.0036	0.0165	0.2212
CCG003487.1	PPR016839.1	0.0058	0.0236	0.246
CCG003488.1	PPR016840.2	0.0026	0.0272	0.0961
CCG003491.2	PPR024797.1	0.0234	0.0449	0.521
CCG003497.1	PPR028348.1	0.0041	0	-
CCG003500.1	PPR031202.1	0.0014	0.0105	0.1332
CCG003501.1	PPR031203.1	0.0046	0.0042	1.0812
CCG003502.1	PPR031204.1	0.0006	0.0102	0.0585
CCG003503.1	PPR031205.2	0.0022	0.0131	0.1666
CCG003504.1	PPR004689.1	0.0039	0.0297	0.1324
CCG003506.1	PPR004688.1	0	0	-
CCG003507.1	PPR004687.1	0	0.0112	0
CCG003508.1	PPR034024.1	0	0.0244	0
CCG003509.2	PPR034023.1	0.0066	0.0197	0.3376
CCG003514.1	PPR015543.1	0	0.0034	0
CCG003515.1	PPR015544.1	0.0252	0.0512	0.4923
CCG003516.1	PPR015545.1	0	0.0174	0
CCG003519.1	PPR015547.1	0.006	0	-
CCG003521.1	PPR023483.1	0.0028	0.0144	0.1952
CCG003523.1	PPR023485.1	0.0065	0.0171	0.3778
CCG003524.1	PPR023486.1	0.0012	0.0055	0.209
CCG003529.1	PPR026331.1	0.0052	0.0287	0.1816
CCG003535.1	PPR024159.1	0.0034	0.0234	0.1474
CCG003537.1	PPR024161.1	0.0023	0.0092	0.2465
CCG003539.1	PPR030678.1	0	0.008	0
CCG003540.2	PPR030677.1	0.0052	0.0271	0.1934
CCG003542.1	PPR030674.1	0.0062	0.0051	1.2244
CCG003547.1	PPR024183.1	0.0464	0.3171	0.1464
CCG003548.1	PPR005114.1	0.0019	0.0097	0.1964
CCG003551.1	PPR005111.1	0.004	0.0116	0.3464
CCG003552.1	PPR005110.1	0.0028	0.0202	0.1371
CCG003556.1	PPR005107.1	0.0026	0.0192	0.1359
CCG003557.1	PPR005106.1	0.0049	0.0284	0.1741
CCG003558.1	PPR005105.1	0.0025	0.0219	0.1156
CCG003561.1	PPR005099.1	0.003	0.0071	0.4215
CCG003562.1	PPR005098.1	0	0.0132	0
CCG003566.1	PPR005095.1	0.0029	0.0261	0.1112
CCG003567.1	PPR005094.1	0.0026	0.0187	0.1371
CCG003570.2	PPR005091.1	0.0072	0.0209	0.3428
CCG003571.1	PPR005090.1	0.0016	0.0207	0.0762
CCG003573.5	PPR018844.1	0.0033	0.0066	0.4954
CCG003577.1	PPR018853.1	0.0031	0.0094	0.3279
CCG003579.1	PPR018857.1	0.0109	0.0451	0.2419
CCG003584.1	PPR018859.1	0.0143	0.0527	0.2721
CCG003586.1	PPR026004.1	0.0056	0.0426	0.132
CCG003590.2	PPR026002.3	0.0037	0.0497	0.0744
CCG003596.1	PPR025922.1	0.0037	0.0188	0.1973
CCG003597.1	PPR019158.1	0.0027	0.0411	0.0652
CCG003598.1	PPR020016.1	0	0.0086	0
CCG003608.1	PPR011424.1	0.0075	0.0247	0.3041
CCG003610.1	PPR011426.1	0.0063	0.0185	0.3418
CCG003612.1	PPR011428.1	0.0031	0.0396	0.0774
CCG003621.1	PPR024620.1	0	0	-
CCG003622.2	PPR024622.2	0.0074	0.0284	0.2622
CCG003624.1	PPR024624.1	0.0056	0.0135	0.4186
CCG003625.1	PPR005246.1	0.0294	0.057	0.5162
CCG003626.1	PPR005245.1	0.0018	0.0112	0.1617
CCG003627.1	PPR005244.1	0.0078	0.0242	0.3204
CCG003635.1	PPR018943.1	0.001	0.0282	0.0338
CCG003638.1	PPR018946.1	0.0018	0.0316	0.056
CCG003642.1	PPR028293.1	0.0081	0.0264	0.3049
CCG003643.1	PPR028292.1	0.003	0.0689	0.043
CCG003645.3	PPR021522.1	0.0013	0.0198	0.0661
CCG003651.1	PPR021526.1	0.0033	0.0138	0.2416
CCG003652.1	PPR021527.1	0.0134	0.0465	0.2883
CCG003653.2	PPR021528.2	0.0017	0.0181	0.0922
CCG003654.1	PPR021529.1	0.0059	0.0056	1.0597
CCG003658.1	PPR021533.1	0.005	0.0175	0.2881
CCG003659.1	PPR021534.1	0	0.0379	0
CCG003660.1	PPR021535.1	0.0037	0	-
CCG003665.1	PPR019441.1	0.0042	0.0184	0.2271
CCG003666.1	PPR019439.1	0	0	-
CCG003667.1	PPR021917.1	0.0129	0	-
CCG003671.1	PPR021919.1	0.0192	0	-
CCG003675.1	PPR027990.1	0.042	0.2205	0.1903
CCG003676.1	PPR021916.1	0.0979	0.1313	0.7454
CCG003678.1	PPR033424.1	0	0.0061	0
CCG003681.1	PPR033426.3	0	0.0069	0
CCG003685.1	PPR033430.1	0.0014	0.0117	0.1225
CCG003687.1	PPR033432.1	0.0115	0.0077	1.4831
CCG003689.1	PPR033434.1	0.0023	0.0234	0.0975
CCG003691.1	PPR018955.1	0.0033	0.0223	0.1473
CCG003692.1	PPR018956.1	0	0.0221	0
CCG003693.1	PPR006546.1	0	0.0036	0
CCG003705.1	PPR021116.2	0.0036	0.0033	1.0985
CCG003708.1	PPR030690.1	0.0044	0.0246	0.1799
CCG003714.1	PPR024761.2	0.0044	0.0281	0.1581
CCG003715.1	PPR024760.1	0.0066	0.0308	0.2141
CCG003719.1	PPR024758.1	0.0163	0.0274	0.5954
CCG003720.1	PPR024757.1	0.0027	0.0131	0.204
CCG003726.1	PPR029450.1	0.0144	0.024	0.6021
CCG003727.2	PPR016202.1	0	0.0362	0
CCG003728.1	PPR016201.2	0.0033	0.0349	0.0939
CCG003729.1	PPR016200.1	0.0131	0.0465	0.2813
CCG003730.1	PPR016199.1	0	0.0261	0
CCG003731.1	PPR016198.1	0.0086	0.027	0.3204
CCG003733.1	PPR016196.1	0	0.0225	0
CCG003735.2	PPR009246.1	0.0034	0	-
CCG003737.1	PPR009247.1	0.0026	0.0067	0.389
CCG003738.1	PPR009248.1	0.0026	0.0132	0.1987
CCG003743.1	PPR031678.1	0.0032	0.0196	0.1638
CCG003744.1	PPR018779.1	0.0008	0.0046	0.1787
CCG003745.1	PPR018780.1	0.0073	0.0228	0.3186
CCG003746.2	PPR018781.2	0.0036	0.0048	0.7608
CCG003751.1	PPR024753.1	0.0088	0	-
CCG003756.1	PPR006865.1	0.0088	0.0274	0.32
CCG003758.1	PPR006867.1	0.0059	0.0199	0.2941
CCG003763.1	PPR016996.1	0.0024	0.0243	0.1002
CCG003764.1	PPR016997.1	0.0159	0.0428	0.3708
CCG003766.1	PPR017000.1	0.0067	0.021	0.317
CCG003767.1	PPR017001.1	0.0047	0.0269	0.1739
CCG003768.1	PPR017002.1	0.0096	0.0317	0.3037
CCG003769.1	PPR017003.2	0.0125	0.0152	0.82
CCG003770.1	PPR017004.1	0.0097	0.0209	0.4642
CCG003774.1	PPR017008.1	0.0097	0.0215	0.4488
CCG003776.1	PPR017010.1	0.0151	0.0458	0.3288
CCG003777.1	PPR017012.1	0.0031	0.0794	0.0396
CCG003778.1	PPR017013.1	0.0099	0.0483	0.2044
CCG003783.1	PPR017017.1	0.0099	0.0214	0.4626
CCG003784.1	PPR017018.2	0.0016	0.0277	0.0569
CCG003785.1	PPR017019.1	0	0.0232	0
CCG003790.1	PPR025667.1	0	0.0197	0
CCG003791.1	PPR025666.1	0.0075	0.0334	0.2258
CCG003792.1	PPR020156.1	0.0018	0.0116	0.1577
CCG003794.1	PPR020154.1	0	0.0251	0
CCG003798.1	PPR027799.1	0.0058	0.0309	0.1868
CCG003800.1	PPR027801.1	0.007	0.0197	0.3557
CCG003801.2	PPR027802.2	0.0079	0.0268	0.2963
CCG003802.1	PPR027803.1	0.0086	0.0195	0.4418
CCG003803.1	PPR027804.1	0.0055	0.0371	0.1486
CCG003805.1	PPR027806.1	0.008	0.0112	0.7153
CCG003806.1	PPR016918.1	0.2207	0.1617	1.3646
CCG003809.1	PPR027809.1	0	0	-
CCG003810.1	PPR019426.1	0.0085	0.0114	0.75
CCG003811.1	PPR023960.3	0.0289	0.2255	0.1283
CCG003813.2	PPR019428.1	0.0065	0.013	0.4999
CCG003814.1	PPR030376.1	0.0058	0.0159	0.3645
CCG003817.1	PPR030379.1	0.0018	0.0563	0.0324
CCG003818.1	PPR030380.1	0.0072	0.0257	0.2795
CCG003819.1	PPR030381.1	0.0034	0.0097	0.3561
CCG003821.1	PPR030383.1	0	0.0104	0
CCG003824.1	PPR030386.1	0.0032	0.0274	0.1178
CCG003825.1	PPR030387.1	0.0314	0.1477	0.2127
CCG003828.1	PPR030392.1	0.0016	0.0386	0.0406
CCG003829.1	PPR030393.4	0.0042	0.0202	0.2069
CCG003830.1	PPR017356.1	0.0049	0.0296	0.1642
CCG003831.1	PPR017357.1	0.0028	0.0358	0.0778
CCG003833.1	PPR017359.1	0.0053	0.0163	0.3238
CCG003834.1	PPR017360.1	0.0049	0.0232	0.2108
CCG003837.1	PPR017363.1	0	0.021	0
CCG003840.1	PPR017365.1	0.0084	0.0274	0.308
CCG003843.1	PPR001620.2	0	0.0119	0
CCG003846.1	PPR013565.1	0.0009	0.0093	0.0967
CCG003849.1	PPR026502.1	0.0057	0.0191	0.2995
CCG003851.2	PPR026504.1	0.0039	0.0226	0.1744
CCG003852.1	PPR026505.1	0.0317	0	-
CCG003853.1	PPR026507.1	0.0036	0.0231	0.1567
CCG003854.1	PPR026508.1	0.0082	0.014	0.5873
CCG003856.1	PPR026510.1	0	0.0055	0
CCG003857.1	PPR026511.1	0.0057	0.0184	0.3072
CCG003858.2	PPR026512.1	0.0295	0.1069	0.2758
CCG003861.1	PPR005971.1	0.0046	0.0336	0.1372
CCG003862.2	PPR009603.1	0.001	0.0186	0.0526
CCG003863.1	PPR025713.1	0.0019	0.0292	0.0646
CCG003865.1	PPR003319.1	0.0099	0.0461	0.2154
CCG003869.1	PPR020071.1	0	0.0149	0
CCG003870.1	PPR031911.1	0.0145	0.0475	0.306
CCG003871.1	PPR031910.2	0	0.0298	0
CCG003876.1	PPR021319.1	0.0064	0.0259	0.2463
CCG003878.1	PPR006517.1	0.0095	0.0341	0.2775
CCG003880.1	PPR014791.1	0.0079	0.0127	0.6203
CCG003881.1	PPR024487.3	0.0057	0.017	0.3322
CCG003883.1	PPR024489.1	0.0028	0.0146	0.195
CCG003891.1	PPR002223.2	0.0124	0.0589	0.211
CCG003893.1	PPR002224.1	0.0083	0.0401	0.2069
CCG003897.1	PPR002227.1	0.0034	0.0143	0.2354
CCG003899.1	PPR009553.1	0.0042	0.0149	0.2841
CCG003900.1	PPR009552.1	0.0104	0.03	0.347
CCG003901.1	PPR009551.1	0.0019	0.0161	0.1201
CCG003903.1	PPR009549.1	0.0021	0.0313	0.0681
CCG003906.1	PPR009545.2	0.0051	0.032	0.1584
CCG003907.1	PPR009543.2	0.0053	0.0416	0.1281
CCG003910.1	PPR009540.1	0.0026	0.0261	0.1
CCG003912.1	PPR015668.1	0.0136	0	-
CCG003914.1	PPR015666.1	0.0039	0.0164	0.2357
CCG003915.1	PPR015665.1	0.0059	0.0273	0.2153
CCG003916.1	PPR015664.1	0.0032	0.0127	0.2502
CCG003918.1	PPR000914.1	0.0052	0.0227	0.2281
CCG003919.1	PPR015848.1	0.0137	0.0444	0.3096
CCG003920.1	PPR015847.1	0.002	0.0175	0.1158
CCG003921.4	PPR015846.1	0.005	0.0165	0.3041
CCG003922.1	PPR015845.1	0.0046	0.0193	0.24
CCG003929.1	PPR002816.1	0	0.012	0
CCG003933.1	PPR025799.1	0	0.0157	0
CCG003934.1	PPR029135.1	0.0077	0	-
CCG003935.1	PPR029136.1	0.001	0.0025	0.3837
CCG003941.3	PPR028302.1	0.0031	0.0264	0.1169
CCG003944.1	PPR028299.1	0.0031	0.0336	0.0916
CCG003945.1	PPR028298.1	0.0029	0.0086	0.3334
CCG003946.1	PPR025150.1	0	0.0087	0
CCG003947.1	PPR025151.1	0.0014	0.0167	0.0812
CCG003951.1	PPR025154.1	0.0042	0.0169	0.2461
CCG003952.1	PPR025156.1	0.005	0.0136	0.3703
CCG003953.1	PPR025157.1	0.0048	0.0205	0.2361
CCG003959.1	PPR002094.1	0.0087	0.0152	0.5704
CCG003960.1	PPR002093.1	0.0052	0.0419	0.1231
CCG003963.1	PPR002091.1	0.0036	0.0364	0.0991
CCG003965.1	PPR028544.1	0.0219	0.0295	0.7449
CCG003967.1	PPR002087.1	0.0038	0.0354	0.1061
CCG003971.2	PPR012607.2	0.0047	0.0178	0.261
CCG003973.1	PPR003772.1	0	0	-
CCG003977.1	PPR032855.1	0.0051	0	-
CCG003979.2	PPR021637.1	0.0014	0.0356	0.0386
CCG003980.1	PPR021638.1	0	0.0181	0
CCG003981.3	PPR021639.1	0.0052	0.0246	0.2112
CCG003987.1	PPR021642.1	0.007	0.0266	0.2646
CCG003988.1	PPR021643.1	0	0.046	0
CCG003989.1	PPR021644.2	0.0066	0.0231	0.2866
CCG003992.1	PPR021647.1	0.0078	0	-
CCG003993.1	PPR021648.1	0.0042	0.0212	0.1966
CCG003995.1	PPR021650.1	0.0051	0.0165	0.3118
CCG003996.1	PPR015335.1	0.0049	0.0141	0.3458
CCG003999.1	PPR033200.1	0.0029	0.0154	0.1856
CCG004002.2	PPR033202.1	0	0.0057	0
CCG004003.1	PPR033203.1	0	0.0222	0
CCG004004.1	PPR033204.1	0.0042	0.0114	0.3642
CCG004006.1	PPR033205.3	0.0052	0.0232	0.2226
CCG004007.1	PPR033206.1	0.0069	0.026	0.2657
CCG004008.1	PPR009090.1	0.0053	0.0325	0.1639
CCG004010.1	PPR009088.1	0.0009	0.0015	0.5866
CCG004011.1	PPR009087.1	0.0009	0.0089	0.0966
CCG004012.1	PPR009086.1	0	0.0417	0
CCG004013.4	PPR009084.3	0.0045	0.0045	0.9955
CCG004014.1	PPR009083.1	0.0106	0.0325	0.3256
CCG004018.1	PPR031201.1	0.0052	0.049	0.1052
CCG004027.1	PPR012407.1	0.0026	0.0066	0.3996
CCG004028.1	PPR012406.1	0.0067	0.0207	0.3247
CCG004032.1	PPR030673.1	0.0008	0.0438	0.0189
CCG004037.1	PPR012409.2	0.0027	0.0014	2.0114
CCG004040.1	PPR011973.1	0.0065	0	-
CCG004043.1	PPR012756.1	0.0025	0.021	0.1183
CCG004045.1	PPR012758.1	0.0078	0.029	0.2697
CCG004048.1	PPR012761.1	0.0098	0.0283	0.3445
CCG004049.1	PPR012762.1	0.002	0.0312	0.0636
CCG004052.1	PPR012765.1	0.003	0.0527	0.0572
CCG004054.1	PPR011620.1	0.0107	0.0429	0.2501
CCG004056.1	PPR011622.1	0.0054	0.0231	0.2326
CCG004058.1	PPR011624.1	0.0049	0.0242	0.2004
CCG004059.3	PPR011625.1	0	0	-
CCG004060.1	PPR011626.1	0.0016	0.026	0.0621
CCG004063.1	PPR011629.1	0.0028	0.0198	0.1395
CCG004072.1	PPR013047.1	0.0017	0.0193	0.0868
CCG004074.1	PPR010180.1	0.0043	0.024	0.1797
CCG004076.1	PPR010178.3	0.0008	0.0069	0.1099
CCG004080.1	PPR004009.1	0.0031	0.0137	0.2258
CCG004081.1	PPR008415.1	0	0.0274	0
CCG004088.1	PPR021553.1	0	0.0171	0
CCG004089.1	PPR023724.1	0.0094	0.025	0.3738
CCG004091.1	PPR023725.1	0.007	0.0276	0.254
CCG004092.1	PPR023726.1	0.0109	0.0305	0.3576
CCG004093.1	PPR023727.1	0.0064	0.0414	0.1558
CCG004098.4	PPR023732.3	0.0047	0.0393	0.1207
CCG004099.1	PPR023733.1	0.0054	0.0247	0.2173
CCG004101.1	PPR023734.1	0.0056	0.0202	0.2795
CCG004103.1	PPR026107.1	0.0115	0.0352	0.328
CCG004104.1	PPR026108.2	0.0034	0.0219	0.1568
CCG004105.1	PPR026109.1	0.0043	0.016	0.2661
CCG004107.3	PPR026580.1	0.006	0.028	0.2151
CCG004109.1	PPR026584.1	0.0078	0.0218	0.3568
CCG004110.1	PPR026585.1	0.0032	0.0225	0.1428
CCG004112.1	PPR019309.1	0.011	0.0191	0.5757
CCG004113.2	PPR019310.1	0.0049	0.0216	0.2243
CCG004114.2	PPR019311.2	0.0012	0.0263	0.0452
CCG004118.1	PPR003554.1	0.0024	0.0225	0.1086
CCG004120.1	PPR016552.1	0.002	0.0181	0.1127
CCG004123.1	PPR025793.1	0.0023	0.0054	0.426
CCG004125.1	PPR025791.1	0.002	0.0141	0.1394
CCG004126.1	PPR005726.1	0.0028	0.0293	0.0966
CCG004130.1	PPR005722.1	0	0	-
CCG004132.2	PPR005721.1	0.0026	0.0251	0.1044
CCG004133.1	PPR005720.1	0.0072	0.0177	0.4049
CCG004141.1	PPR031166.1	0.0054	0.0215	0.2507
CCG004144.1	PPR031163.1	0.001	0.0131	0.073
CCG004152.1	PPR014511.1	0.0043	0.0143	0.3017
CCG004153.1	PPR025133.1	0	0	-
CCG004154.1	PPR012457.1	0.0042	0.0263	0.1589
CCG004156.2	PPR027107.2	0	0.0127	0
CCG004158.1	PPR027105.1	0.0034	0.0214	0.1614
CCG004159.1	PPR008890.1	0.0011	0.0053	0.2082
CCG004161.1	PPR006402.1	0.0011	0.005	0.2254
CCG004163.1	PPR028955.1	0.0058	0.0232	0.2521
CCG004164.1	PPR029430.1	0.0037	0.0151	0.2453
CCG004165.1	PPR029429.2	0.0165	0.0223	0.7385
CCG004168.1	PPR010702.2	0.0117	0.0337	0.3488
CCG004177.1	PPR010696.1	0.0008	0.0141	0.0571
CCG004178.1	PPR010694.1	0.0026	0.0222	0.1176
CCG004180.1	PPR033214.1	0.0022	0.013	0.1718
CCG004181.1	PPR012749.1	0.0017	0	-
CCG004182.1	PPR012751.1	0.0044	0.0272	0.1612
CCG004183.1	PPR012752.1	0	0.0146	0
CCG004186.1	PPR017421.1	0.007	0.0244	0.2879
CCG004191.1	PPR027665.1	0	0.0109	0
CCG004192.1	PPR027666.1	0.0054	0.0293	0.1856
CCG004193.1	PPR027667.1	0.0044	0.0417	0.1047
CCG004194.1	PPR027668.1	0.005	0.0264	0.1892
CCG004196.1	PPR027669.1	0.0062	0.0149	0.4176
CCG004199.1	PPR028465.1	0.0151	0.0372	0.4069
CCG004200.2	PPR028464.1	0.013	0.0365	0.357
CCG004203.1	PPR028461.1	0.0011	0.0163	0.0648
CCG004204.2	PPR028460.1	0.008	0.0116	0.6835
CCG004206.1	PPR028458.1	0.0032	0.0143	0.2255
CCG004207.1	PPR028457.1	0.0046	0.0199	0.2296
CCG004209.1	PPR027282.1	0.0026	0.0184	0.1394
CCG004210.1	PPR027281.1	0.0017	0.015	0.1115
CCG004213.1	PPR027278.1	0	0.0247	0
CCG004214.1	PPR027277.1	0.006	0.0199	0.3011
CCG004215.1	PPR027276.1	0.0129	0.0365	0.3539
CCG004216.1	PPR027275.1	0.0028	0.031	0.0898
CCG004217.1	PPR018701.1	0.0423	0.2227	0.1901
CCG004218.1	PPR027273.1	0.0031	0.009	0.3489
CCG004219.1	PPR000064.1	0.0074	0.0622	0.1194
CCG004222.1	PPR027267.1	0.0027	0.0428	0.0641
CCG004223.1	PPR027266.1	0.0068	0.0196	0.3489
CCG004224.1	PPR027265.1	0.0104	0.0356	0.2931
CCG004227.1	PPR020682.1	0	0.0183	0
CCG004233.1	PPR016380.1	0.001	0.0043	0.2297
CCG004238.1	PPR008755.2	0.0051	0.0151	0.3405
CCG004239.1	PPR010096.1	0.0013	0.003	0.4245
CCG004240.1	PPR010095.2	0.009	0.0271	0.3329
CCG004248.1	PPR011561.1	0	0.0171	0
CCG004249.1	PPR011562.1	0.0055	0.031	0.1769
CCG004250.1	PPR011563.1	0.0007	0.009	0.0722
CCG004253.1	PPR012421.1	0.0053	0.0183	0.2896
CCG004256.1	PPR012418.1	0	0.0301	0
CCG004257.1	PPR012417.1	0.0011	0.0067	0.1684
CCG004263.1	PPR031754.1	0.0142	0.0192	0.7403
CCG004265.1	PPR031756.1	0	0.0721	0
CCG004271.1	PPR020594.1	0.0058	0.0234	0.2501
CCG004273.1	PPR020593.2	0.0021	0.0268	0.0775
CCG004274.1	PPR020592.1	0	0.0117	0
CCG004275.1	PPR020591.1	0.0082	0.0292	0.2807
CCG004276.1	PPR002466.1	0.0024	0.0128	0.1905
CCG004278.1	PPR002469.1	0	0.0377	0
CCG004279.1	PPR002470.1	0.0189	0.0327	0.5785
CCG004280.1	PPR002471.1	0.0141	0.0479	0.2944
CCG004281.1	PPR002472.1	0.0019	0.0247	0.0758
CCG004282.4	PPR002473.3	0.0122	0.0631	0.1932
CCG004284.1	PPR002475.1	0.0058	0.0197	0.2957
CCG004288.1	PPR002479.1	0	0	-
CCG004293.1	PPR002485.1	0	0	-
CCG004294.1	PPR002486.1	0.0189	0.024	0.7891
CCG004295.1	PPR002487.1	0.0024	0.0339	0.0702
CCG004297.1	PPR002489.1	0	0.0053	0
CCG004298.1	PPR002490.1	0.0045	0.0458	0.0987
CCG004309.1	PPR011665.1	0.0096	0.0183	0.5247
CCG004310.1	PPR011666.1	0.0036	0.0136	0.2667
CCG004311.1	PPR011667.1	0.0047	0.0239	0.1974
CCG004312.1	PPR011668.2	0.0007	0.0173	0.0433
CCG004313.1	PPR011670.1	0.0074	0.0346	0.2133
CCG004314.4	PPR011676.1	0.0029	0.0506	0.058
CCG004315.1	PPR011677.1	0.0169	0.0227	0.7433
CCG004316.1	PPR011678.1	0.0086	0.032	0.2677
CCG004317.1	PPR011679.1	0.0076	0.0295	0.2588
CCG004318.1	PPR011680.1	0.0115	0.031	0.3716
CCG004322.1	PPR011684.1	0	0.0067	0
CCG004323.1	PPR011685.1	0.0062	0.0171	0.3612
CCG004324.1	PPR011686.1	0.0009	0.0074	0.1217
CCG004333.1	PPR011690.1	0.0061	0.018	0.3399
CCG004334.1	PPR011691.1	0	0.0051	0
CCG004335.1	PPR011692.1	0.0031	0.0265	0.1181
CCG004336.1	PPR011693.2	0	0.005	0
CCG004337.1	PPR011694.1	0	0.0282	0
CCG004338.1	PPR011695.1	0.0027	0.0481	0.0554
CCG004341.1	PPR011698.1	0.0174	0	-
CCG004342.1	PPR011699.1	0.006	0.0221	0.272
CCG004343.1	PPR011700.1	0.0008	0.0191	0.0402
CCG004344.1	PPR011701.1	0	0.0099	0
CCG004348.1	PPR011706.2	0.0029	0.0307	0.0957
CCG004350.1	PPR011709.1	0.0134	0.016	0.8409
CCG004352.1	PPR034274.1	0.0055	0.0255	0.2143
CCG004354.1	PPR034276.1	0.004	0.0259	0.1526
CCG004356.1	PPR034277.1	0.0077	0.0314	0.247
CCG004359.1	PPR034281.2	0.004	0.0068	0.5909
CCG004360.1	PPR034282.1	0	0.0105	0
CCG004361.1	PPR034283.1	0	0.0231	0
CCG004362.1	PPR034284.1	0.0096	0.0531	0.1814
CCG004364.3	PPR034285.1	0	0.0319	0
CCG004365.1	PPR034286.1	0.0109	0	-
CCG004366.1	PPR034287.1	0.002	0.0371	0.0539
CCG004370.2	PPR034289.1	0.0027	0.0145	0.187
CCG004374.1	PPR034291.2	0.0006	0.0501	0.0125
CCG004375.1	PPR034292.1	0	0.0532	0
CCG004377.1	PPR034294.1	0.0026	0.0324	0.0797
CCG004381.1	PPR034298.1	0.0228	0.0656	0.3477
CCG004385.1	PPR034301.1	0	0.0636	0
CCG004390.1	PPR034305.1	0.0085	0.0482	0.1768
CCG004392.1	PPR034306.1	0.0045	0.0082	0.5478
CCG004394.1	PPR034308.1	0.004	0.0324	0.1229
CCG004395.1	PPR034309.1	0.0021	0.034	0.0625
CCG004397.1	PPR034311.2	0.002	0.0256	0.078
CCG004407.5	PPR034321.4	0.0029	0.0223	0.1297
CCG004409.1	PPR022898.1	0	0.0177	0
CCG004413.3	PPR002772.1	0.0048	0.0266	0.1825
CCG004416.1	PPR002775.1	0.005	0.0145	0.3469
CCG004419.1	PPR002779.1	0.004	0.0158	0.2506
CCG004420.1	PPR002780.1	0	0	-
CCG004423.1	PPR002784.1	0.0012	0.0079	0.151
CCG004424.1	PPR002785.1	0.0064	0.0194	0.3288
CCG004426.1	PPR002787.1	0.0079	0.0228	0.3455
CCG004428.1	PPR002790.1	0.0035	0.0116	0.2995
CCG004433.1	PPR002794.1	0.0046	0.0373	0.1245
CCG004434.1	PPR028441.1	0.0026	0.0015	1.7097
CCG004437.1	PPR028438.1	0.0016	0.0264	0.0603
CCG004440.1	PPR010704.1	0.0118	0.0351	0.338
CCG004441.1	PPR014229.2	0.0621	0.2145	0.2895
CCG004442.1	PPR010707.2	0.0035	0.0332	0.1051
CCG004444.1	PPR010709.1	0.0021	0.03	0.0692
CCG004446.1	PPR010712.1	0.0066	0.0333	0.1994
CCG004448.1	PPR010716.1	0.0032	0.0244	0.1308
CCG004451.1	PPR031491.1	0.1608	0.8838	0.1819
CCG004453.1	PPR010719.1	0.0115	0	-
CCG004455.1	PPR010721.2	0	0	-
CCG004457.1	PPR010722.2	0	0.0052	0
CCG004462.3	PPR010728.1	0.0108	0.0136	0.7896
CCG004463.1	PPR010731.1	0	0.0133	0
CCG004469.1	PPR010735.1	0.0062	0.0249	0.2495
CCG004474.1	PPR010740.1	0.0046	0.0123	0.3773
CCG004476.1	PPR010742.1	0	0.014	0
CCG004481.1	PPR010747.1	0.0041	0.0163	0.2486
CCG004482.1	PPR010748.1	0	0.0083	0
CCG004483.1	PPR010750.2	0.0038	0.0167	0.2273
CCG004485.1	PPR010752.1	0.004	0.0272	0.1472
CCG004489.1	PPR031799.1	0	0.0226	0
CCG004493.1	PPR022539.1	0.0017	0.0155	0.1116
CCG004494.1	PPR022538.1	0.0061	0.0177	0.3467
CCG004495.1	PPR020284.1	0.0053	0.0367	0.1448
CCG004496.1	PPR020285.1	0.0027	0.0164	0.1619
CCG004497.1	PPR020286.1	0.0034	0.0191	0.1768
CCG004498.1	PPR020287.1	0.0061	0.0366	0.1671
CCG004500.1	PPR018697.1	0.0123	0	-
CCG004502.1	PPR018694.1	0.0029	0.0348	0.0833
CCG004506.1	PPR033857.1	0.0034	0.0124	0.275
CCG004508.1	PPR021512.1	0.0011	0.011	0.103
CCG004509.1	PPR021515.1	0.0071	0.0339	0.2109
CCG004513.1	PPR021520.1	0.009	0.0401	0.2241
CCG004515.1	PPR027856.1	0.0031	0.0083	0.3699
CCG004520.1	PPR005206.1	0.0009	0.0079	0.1177
CCG004521.1	PPR007793.1	0	0	-
CCG004522.1	PPR007794.1	0.0055	0.0336	0.1627
CCG004523.1	PPR018874.1	0.0031	0.0439	0.0714
CCG004525.1	PPR024407.1	0.0157	0.0311	0.5031
CCG004528.1	PPR031377.1	0	0.0642	0
CCG004529.1	PPR003429.1	0	0	-
CCG004530.1	PPR003430.1	0.0013	0.0138	0.091
CCG004534.1	PPR003743.1	0.0029	0.0191	0.1536
CCG004537.1	PPR033009.2	0	0.0395	0
CCG004539.1	PPR033008.1	0.0022	0.0095	0.2272
CCG004540.2	PPR033007.1	0	0.0057	0
CCG004542.1	PPR025651.1	0.0377	0	-
CCG004543.1	PPR025653.1	0.0065	0.0105	0.6159
CCG004546.1	PPR010265.1	0.0061	0.0309	0.196
CCG004547.1	PPR029423.1	0.0031	0.0223	0.1381
CCG004549.1	PPR029421.2	0	0.028	0
CCG004551.1	PPR015817.1	0.0033	0.0152	0.2196
CCG004553.1	PPR015820.1	0.0063	0.0266	0.2384
CCG004555.1	PPR015822.2	0.0049	0.0228	0.2169
CCG004556.1	PPR015823.1	0.0054	0.0366	0.1462
CCG004558.1	PPR015825.1	0.0069	0.0277	0.2494
CCG004559.1	PPR015826.1	0.0067	0.019	0.3538
CCG004562.1	PPR015828.1	0.0051	0.0288	0.1771
CCG004564.1	PPR015829.1	0.0029	0.0173	0.1681
CCG004565.1	PPR015830.1	0.0055	0.0163	0.3387
CCG004567.1	PPR015832.1	0.0313	0.0279	1.1229
CCG004568.1	PPR015833.1	0.0056	0.0153	0.3648
CCG004571.1	PPR001927.1	0.0954	0.1924	0.4959
CCG004573.1	PPR015840.1	0.0055	0.013	0.4234
CCG004578.1	PPR002511.1	0.0088	0.0074	1.1926
CCG004579.1	PPR003497.1	0.0089	0.0262	0.3399
CCG004580.1	PPR020260.1	0.0021	0.0279	0.0754
CCG004581.1	PPR011310.1	0.0094	0.0045	2.1028
CCG004582.1	PPR006357.1	0.0017	0.0198	0.0838
CCG004585.1	PPR002111.1	0.0036	0.0205	0.1743
CCG004586.1	PPR031860.1	0.0045	0.0125	0.3583
CCG004592.1	PPR024392.1	0.042	0.0544	0.7724
CCG004598.1	PPR024390.1	0.0059	0.0206	0.2885
CCG004602.1	PPR002277.1	0.0033	0.0262	0.1261
CCG004603.1	PPR002278.1	0.0051	0.0058	0.8758
CCG004606.1	PPR002281.1	0.0026	0.0404	0.064
CCG004607.1	PPR002283.1	0	0.0136	0
CCG004610.1	PPR002285.1	0.0053	0.0401	0.132
CCG004614.1	PPR002286.2	0	0.0779	0
CCG004618.1	PPR002289.1	0.0048	0.0158	0.3027
CCG004623.1	PPR002294.1	0	0.0077	0
CCG004624.2	PPR002295.1	0.0021	0.02	0.1058
CCG004627.1	PPR002298.1	0.0017	0.0255	0.0671
CCG004628.1	PPR002299.1	0.0097	0.0249	0.3887
CCG004632.1	PPR002302.1	0.0064	0.0188	0.3418
CCG004634.1	PPR002304.1	0.0051	0.0082	0.6228
CCG004640.1	PPR027439.1	0.0076	0	-
CCG004646.1	PPR027442.1	0.0072	0.0685	0.1053
CCG004648.1	PPR027444.1	0	0.0283	0
CCG004651.1	PPR030351.1	0.0086	0.0261	0.3315
[truncated: 12,289 more rows]
