# Supplementary material for: Genome-Wide Survey Reveals Transcriptional Differences Underlying the Contrasting Trichome Phenotypes of Two Sister Desert Poplars
Source: Genes (Basel). 2016 Dec 1;7(12):111. doi: 10.3390/genes7120111 (PMC5192487; doi:10.3390/genes7120111)
Supplement: Supplementary file 1 [file genes-07-00111-s001.zip › genes-144496-supplementary-final/Table S5 Functional divergence estimated for the two poplar species.xlsx]

## Sheet: Sheet1
Table S5: Functional divergence of trichome related genes estimated for two poplar species.
P. euphratica	P. pruinosa	dN	dS	dN/dS	Estimated time (MYA)
CCG023062.1	PPR032239.2	0	0.04	0	2.29
CCG034202.1	PPR008413.1	0	0.03	0.14	1.75
CCG000725.1	PPR010172.1	0	0.03	0.14	1.43
CCG004180.1	PPR033214.1	0	0.01	0.17	0.71
CCG015927.1	PPR013404.1	0.01	0.03	0.17	1.69
CCG005382.2	PPR004521.1	0	0.01	0.19	0.43
CCG015878.2	PPR014984.1	0.01	0.03	0.19	1.5
CCG025063.1	PPR009701.1	0.01	0.04	0.21	1.98
CCG024086.1	PPR012214.1	0	0.01	0.21	0.69
CCG002783.1	PPR009432.1	0.01	0.03	0.24	1.5
CCG032885.1	PPR024323.1	0	0.02	0.24	1
CCG005715.1	PPR022325.1	0.01	0.02	0.24	1.15
CCG011237.1	PPR015527.1	0	0.02	0.25	0.88
CCG011992.1	PPR019324.1	0.01	0.02	0.25	1.36
CCG015552.1	PPR031927.1	0.01	0.05	0.25	2.99
CCG011017.1	PPR009621.1	0.01	0.03	0.26	1.42
CCG029426.1	PPR023629.1	0	0.02	0.27	0.93
CCG000646.1	PPR034366.1	0	0.01	0.28	0.8
CCG018317.1	PPR027576.2	0	0.01	0.29	0.71
CCG001243.1	PPR014118.1	0	0.01	0.3	0.68
CCG025212.1	PPR006578.1	0	0.01	0.32	0.42
CCG003776.1	PPR017010.1	0.02	0.05	0.33	2.52
CCG018985.1	PPR011152.2	0	0.01	0.35	0.68
CCG015551.1	PPR020141.1	0.02	0.04	0.44	2.29
CCG019068.1	PPR005410.1	0.01	0.02	0.46	0.93
CCG024505.1	PPR017117.1	0.01	0.02	0.48	1.03
CCG020698.1	PPR006490.1	0.01	0.01	0.5	0.77
CCG000370.1	PPR014580.1	0.01	0.03	0.5	1.55
CCG002566.1	PPR031418.1	0.02	0.05	0.52	2.54
CCG010678.1	PPR022182.1	0.01	0.02	0.53	1.35
CCG001173.1	PPR031572.1	0.01	0.02	0.54	0.9
CCG000367.1	PPR014584.1	0.02	0.03	0.54	1.6
CCG021831.1	PPR006742.1	0.01	0.02	0.55	1.01
CCG025403.1	PPR031689.1	0	0.01	0.56	0.36
CCG003880.1	PPR014791.1	0.01	0.01	0.62	0.7
CCG013682.1	PPR016629.1	0.01	0.01	0.91	0.59
CCG030470.1	PPR004647.1	0.02	0.01	1.17	0.71
CCG010776.1	PPR017744.1	0	0	-	0
CCG022621.1	PPR026998.1	0	0	-	0
CCG006734.1	PPR025546.1	0	0	-	0
