# Supplementary material for: Genome-Wide Survey Reveals Transcriptional Differences Underlying the Contrasting Trichome Phenotypes of Two Sister Desert Poplars
Source: Genes (Basel). 2016 Dec 1;7(12):111. doi: 10.3390/genes7120111 (PMC5192487; doi:10.3390/genes7120111)
Supplement: Supplementary file 1 [file genes-07-00111-s001.zip › genes-144496-supplementary-final/Table S7 Cis-acting regulatory elements in the promoter regions of candidate genes.xlsx]

## Sheet: Sheet1
Table S7: Cis-acting regulating elements in the promoter region of candidate genes.
Homologs in Ath	Gene IDs	W box	TGA-element	HD-Zip 1	P-box	TATA-box	TCA-element	HD-Zip 2	LTR	GARE-motif	5UTR Py-rich stretch	ARE	CAAT-box	MBS	TC-rich repeats	HSE
ZFP6	CCG001173.1/PPR031572.1	0/0	0/0	0/0	0/0	20/21	0/0	0/0	0/0	0/0	0/0	1/1	0/0	0/0	0/0	0/0
ZFP6	CCG034202.1/PPR008413.1	0/0	0/0	0/0	0/0	18/14	0/0	0/0	0/0	0/0	0/0	2/0	1/2	0/0	0/0	0/0
ZFP5	CCG020698.1/PPR006490.1	0/0	0/0	0/0	0/0	19/19	0/0	0/0	0/0	0/0	0/0	0/0	2/2	0/0	0/0	0/0
	CCG025212.1/PPR006578.1	0/0	1/0	0/0	0/0	19/20	0/0	0/0	0/0	1/1	0/0	1/1	0/0	0/0	0/0	0/0
	CCG011017.1/PPR009621.1	0/0	0/0	0/1	0/0	16/16	0/0	0/1	1/0	0/0	0/0	1/0	0/0	0/0	0/0	0/1
GIS3	CCG025063.1/PPR009701.1	0/0	0/0	0/0	1/0	9/9	0/0	0/0	0/0	0/0	0/0	1/1	1/1	0/1	0/0	0/0
GIS3	CCG000646.1/PPR034366.1	0/0	0/0	0/0	1/0	20/21	0/0	0/0	0/0	0/0	0/0	1/3	0/1	0/1	0/0	0/0
GIS/ZFP8/GIS2	CCG006734.1/PPR025546.1	1/1	0/0	0/0	0/0	13/13	0/0	0/0	0/0	0/0	0/0	1/1	3/2	0/0	0/0	0/0
GIS/ZFP8/GIS2	CCG003880.1/PPR014791.1	0/0	0/0	0/0	0/0	8/14	0/0	0/0	0/0	0/0	0/0	3/1	0/1	0/0	0/0	0/0
MYB23/0/66	CCG002566.1/PPR031418.1	0/0	0/0	0/0	0/0	16/20	0/0	0/0	0/0	1/0	0/0	2/0	4/2	1/1	0/1	0/0
MYB23/0/66	CCG011992.1/PPR019324.1	1/0	1/0	0/1	0/0	24/27	0/1	0/0	0/0	0/0	0/0	3/2	2/2	0/0	0/0	0/0
MYB106/16	CCG000367.1/PPR014584.1	0/0	0/0	0/0	0/0	16/15	0/0	0/0	1/1	1/0	0/0	3/2	0/1	1/1	0/0	0/0
MYB106/16	CCG025403.1/PPR031689.1	0/0	0/0	0/0	0/0	20/22	0/0	0/0	0/0	0/0	0/0	1/1	1/1	1/1	0/0	0/0
MYB106/16	CCG004180.1/PPR033214.1	1/0	0/0	0/0	0/0	20/23	0/0	0/0	0/0	0/0	0/0	1/0	3/1	0/0	0/0	0/0
MYB106/16	CCG000370.1/PPR014580.1	1/0	0/0	0/0	0/0	13/20	0/0	0/0	0/0	1/0	0/0	1/0	1/0	2/1	0/0	0/0
MYC1	CCG010678.1/PPR022182.1	1/0	0/0	0/0	0/0	15/11	0/0	0/0	0/0	0/0	0/0	3/2	3/1	0/0	0/0	0/0
MYC1	CCG019068.1/PPR005410.1	0/0	0/0	0/0	0/0	12/9	0/0	0/0	0/0	0/0	0/0	1/2	2/2	0/0	0/0	0/0
MYB82	CCG011237.1/PPR015527.1	0/0	1/1	0/0	2/1	4/4	0/0	1/1	0/0	0/0	0/0	2/2	4/3	0/0	0/0	0/0
MYB82	CCG018317.1/PPR027576.2	0/0	0/0	0/0	0/0	10/10	0/0	0/0	1/1	1/0	0/0	0/0	1/2	0/1	0/0	0/0
MYB5	CCG015552.1/PPR031927.1	1/1	1/1	2/1	0/0	13/10	0/0	0/0	0/0	0/0	0/0	3/6	1/3	0/0	0/0	0/0
MYB5	CCG032885.1/PPR024323.1	0/0	0/0	0/0	0/0	13/15	0/0	0/0	0/0	0/0	0/0	2/2	4/3	0/0	0/0	0/0
MYB5	CCG015551.1/PPR020141.1	0/0	0/0	0/0	0/0	10/10	1/2	0/0	0/0	1/0	0/0	1/4	0/1	0/0	0/0	0/0
MYB5	CCG030470.1/PPR004647.1	1/1	1/1	0/0	0/0	14/12	0/0	0/0	0/0	1/1	0/0	0/0	1/1	0/0	0/0	0/0
MYB5	CCG005382.2/PPR004521.1	0/0	0/0	0/0	0/0	12/10	0/0	0/0	0/0	0/0	0/0	2/1	1/1	1/1	0/0	0/0
EGL3/GL3	CCG021831.1/PPR006742.1	0/0	0/0	0/0	2/2	5/4	0/0	0/0	0/0	1/1	0/0	1/1	0/0	0/0	0/0	0/0
EGL3/GL3	CCG024505.1/PPR017117.1	0/0	0/0	0/0	1/1	8/11	0/0	0/0	0/0	1/1	0/0	2/2	0/0	1/1	0/0	0/0
TTG	CCG024086.1/PPR012214.1	0/1	0/0	0/0	0/0	23/22	0/0	1/0	0/0	0/0	0/0	2/1	2/3	0/1	0/0	0/0
TTG	CCG013682.1/PPR016629.1	0/0	0/0	0/0	1/0	21/14	0/0	0/0	0/0	0/0	0/0	1/1	2/1	0/1	0/0	0/0
GL2	CCG029426.1/PPR023629.1	0/0	0/0	0/0	0/0	13/22	0/0	0/0	0/0	0/1	0/0	3/4	2/1	1/0	0/0	0/0
GL2	CCG002783.1/PPR009432.1	0/0	0/0	0/0	1/0	7/7	0/0	0/0	0/0	0/0	0/0	1/2	1/1	0/0	0/0	0/0
CPC	CCG010776.1/PPR017744.1	0/0	1/1	0/0	0/0	18/22	0/0	0/0	1/1	0/0	0/0	0/1	2/0	3/3	0/0	0/0
CPC	CCG018985.1/PPR011152.2	0/0	0/0	0/0	1/1	12/11	0/0	0/0	0/0	0/0	0/0	1/1	1/2	0/0	0/0	0/0
TRY/CPC2/TCL	CCG023062.1/PPR032239.2	0/0	0/0	0/0	2/2	11/14	0/0	0/0	0/0	0/0	0/0	1/0	1/1	0/0	0/0	0/0
TRY/CPC2/TCL	CCG022621.1/PPR026998.1	1/1	0/0	0/0	0/0	20/17	0/0	0/0	0/0	0/0	0/0	0/0	1/1	0/0	0/0	1/0
SPY	CCG005715.1/PPR022325.1	1/1	0/0	0/0	0/0	10/10	0/0	0/0	0/0	1/0	0/0	3/3	1/1	0/0	0/0	0/0
SPY	CCG015878.2/PPR014984.1	0/0	0/0	1/1	0/0	9/10	0/0	0/0	0/0	0/0	0/0	2/3	1/1	0/0	0/0	0/0
RGL1	CCG015927.1/PPR013404.1	0/0	0/0	1/1	0/0	16/17	0/0	0/0	1/0	2/2	0/0	4/3	0/0	0/0	0/0	0/0
RGL1	CCG001243.1/PPR014118.1	0/0	0/0	0/0	0/0	12/11	1/1	0/0	0/1	1/2	0/0	0/0	0/0	1/1	0/0	0/0
RGA1/RGA2	CCG000725.1/PPR010172.1	0/0	0/0	0/0	0/0	14/11	0/0	0/0	0/0	0/0	0/0	2/3	2/2	1/1	0/0	0/0
RGA1/RGA2	CCG003776.1/PPR017010.1	1/0	0/0	0/0	0/0	15/13	0/0	0/0	0/0	0/0	0/0	0/1	2/3	1/1	0/0	0/0
#Description of thess cis-acting regulatory elements
HD-Zip 1	element involved in differentiation of the palisade mesophyll cells
ARE	cis-acting regulatory element essential for ABA response
TATA-box	core promoter element around -30 of transcription start
MBS	MYB Binding Site
TC-rich repeats	cis-acting element involved in defense and stress responsiveness
HD-Zip 2	element involved in the control of leaf morphology development
GARE-motif	gibberellin-responsive element
P-box	gibberellin-responsive element
TGA-element	auxin-responsive element
W box	target of WRKY genes
5UTR Py-rich stretch	cis-acting element conferring high transcription levels
HSE	cis-acting element involved in heat stress responsiveness
LTR	cis-acting element involved in low-temperature responsiveness
CAAT-box	common cis-acting element in promoter and enhancer regions
TCA-element	cis-acting element involved in salicylic acid responsiveness
