# Supplementary material for: Genome-Wide Survey Reveals Transcriptional Differences Underlying the Contrasting Trichome Phenotypes of Two Sister Desert Poplars
Source: Genes (Basel). 2016 Dec 1;7(12):111. doi: 10.3390/genes7120111 (PMC5192487; doi:10.3390/genes7120111)
Supplement: Supplementary file 1 [file genes-07-00111-s001.zip › genes-144496-supplementary-final/Table S8 DEGs annotated on the basis of Arabidopsis annotations.xlsx]

## Sheet: Sheet1
Table S8: DEGs annotated on the basis of Arabidopsis annotations.
P. euphratica	P. pruinosa	FPKM of P. euphratica	FPKM of P. pruinosa	FoldChange	fdr	Ath	Annotation
CCG018012.1	PPR012085.1	0.01	43.45	12.0851	1.86198e-26	AT3G19950.1	RING/U-box superfamily protein
CCG012836.1	PPR002884.2	0.01	35.64	11.7993	1.25213e-16	AT5G47740.2	Adenine nucleotide alpha hydrolases-like superfamily protein
CCG022412.1	PPR012270.1	0.01	30.52	11.5755	1.786e-06	AT1G31200.1	phloem protein 2-A9
CCG006176.1	PPR024747.1	0.3	650.77	11.083	7.89887e-22	AT5G28010.1	Polyketide cyclase/dehydrase and lipid transport superfamily protein
CCG008934.1	PPR034607.1	0.01	17.29	10.7557	1.80274e-09	AT1G59960.1	NAD(P)-linked oxidoreductase superfamily protein
CCG029107.1	PPR006883.1	0.01	16.45	10.6839	6.46141e-13	AT4G24220.1	NAD(P)-binding Rossmann-fold superfamily protein
CCG007202.1	PPR022993.1	0.01	15.75	10.6211	2.92797e-11	AT2G45560.1	cytochrome P450, family 76, subfamily C, polypeptide 1
CCG029776.1	PPR031026.1	0.01	13.3	10.3772	2.0611e-06	AT4G31980.1	unknown protein
CCG025334.1	PPR010316.1	0.01	10.64	10.0553	6.80812e-13	AT2G03690.1	coenzyme Q biosynthesis Coq4 family protein / ubiquinone biosynthesis Coq4 family protein
CCG029108.1	PPR006882.1	0.18	146.25	9.66622	3.67875e-24	AT4G24220.1	NAD(P)-binding Rossmann-fold superfamily protein
CCG008491.1	PPR023760.1	0.01	8.11	9.66356	0.000593705	AT1G24470.1	beta-ketoacyl reductase 2
CCG003219.1	PPR029359.2	0.32	205.44	9.32643	2.03569e-29	AT5G35810.1	Ankyrin repeat family protein
CCG029302.1	PPR004473.1	0.01	5.49	9.10066	0.000109176	AT3G26040.1	HXXXD-type acyl-transferase family protein
CCG027905.1	PPR002033.1	0.83	272.4	8.3584	4.8548e-33	AT2G45010.1	PLAC8 family protein
CCG008461.1	PPR029043.1	0.05	14.82	8.2114	9.79687e-13	AT1G66910.1	Protein kinase superfamily protein
CCG004598.1	PPR024390.1	0.01	2.56	8	8.61617e-06	AT4G03500.1	Ankyrin repeat family protein
CCG024974.1	PPR011853.1	0.04	10.14	7.98584	2.09272e-06	AT1G21270.1	wall-associated kinase 2
CCG026283.1	PPR021203.1	0.3	62.08	7.69302	0.000191709	AT3G62950.1	Thioredoxin superfamily protein
CCG006351.1	PPR025645.1	0.02	4.01	7.64746	4.76138e-13	AT5G27740.1	ATPase family associated with various cellular activities (AAA)
CCG015606.1	PPR013760.1	0.05	7.99	7.32012	1.29565e-06	AT3G22260.2	Cysteine proteinases superfamily protein
CCG031305.1	PPR008681.1	0.01	1.59	7.31288	1.61242e-05	AT3G13080.1	multidrug resistance-associated protein 3
CCG001169.1	PPR022867.1	0.05	7.86	7.29646	3.5519e-11	AT3G47570.1	Leucine-rich repeat protein kinase family protein
CCG018958.1	PPR009435.1	0.45	61.73	7.0999	0.000631812	AT1G01250.1	Integrase-type DNA-binding superfamily protein
CCG024021.1	PPR022283.1	0.05	6.49	7.02015	2.84933e-05	AT1G34300.1	lectin protein kinase family protein
CCG023560.1	PPR024886.1	0.04	4.69	6.87344	5.93738e-06	AT3G57710.1	Protein kinase superfamily protein
CCG010318.1	PPR018205.1	0.11	11.48	6.70548	8.56333e-07	AT1G69850.1	nitrate transporter 1:2
CCG030223.1	PPR016369.1	6.05	546.91	6.49822	1.34682e-07	AT2G24270.4	aldehyde dehydrogenase 11A3
CCG014216.1	PPR026220.1	0.28	23.89	6.41484	1.94589e-06	AT3G16520.3	UDP-glucosyl transferase 88A1
CCG027447.1	PPR015368.2	0.8	63.28	6.30561	2.0393e-15	AT5G15510.2	TPX2 (targeting protein for Xklp2) protein family
CCG025331.1	PPR010313.2	1.6	115.77	6.17705	2.03492e-10	AT1G13700.1	6-phosphogluconolactonase 1
CCG006125.1	PPR002030.1	2.04	107.4	5.71828	5.48832e-07	AT5G62360.1	Plant invertase/pectin methylesterase inhibitor superfamily protein
CCG015488.1	PPR011118.1	0.27	13.8	5.67557	4.50702e-18	AT5G40990.1	GDSL lipase 1
CCG012692.1	PPR010420.1	0.09	4.32	5.58496	7.65618e-28	AT5G03610.1	GDSL-like Lipase/Acylhydrolase superfamily protein
CCG031376.1	PPR026312.1	3.57	166.1	5.53998	0.000114993	AT5G07010.1	sulfotransferase 2A
CCG018718.1	PPR024143.1	0.21	9.6	5.51457	1.7368e-05	AT5G47780.1	galacturonosyltransferase 4
CCG018238.1	PPR020233.1	0.17	7.7	5.50125	3.72278e-08	AT3G28390.1	P-glycoprotein 18
CCG013041.1	PPR034378.1	6.94	286.45	5.3672	9.32905e-05	AT5G59320.1	lipid transfer protein 3
CCG003559.1	PPR005103.1	0.72	29.1	5.33688	1.58376e-16	AT1G61820.1	beta glucosidase 46
CCG017790.1	PPR016463.1	0.08	3.18	5.31288	5.85625e-10	AT3G63430.1	unknown protein
CCG014193.1	PPR013267.1	0.8	30.63	5.2588	5.98832e-20	AT5G49890.1	chloride channel C
CCG030407.1	PPR018158.1	8.06	306.89	5.2508	0.000834787	AT5G62350.1	Plant invertase/pectin methylesterase inhibitor superfamily protein
CCG022807.1	PPR006794.1	0.33	12.27	5.21653	9.46449e-13	AT4G25200.1	mitochondrion-localized small heat shock protein 23.6
CCG000537.1	PPR019594.1	0.29	10.76	5.21348	1.20714e-08	AT1G13480.1	Protein of unknown function (DUF1262)
CCG002908.1	PPR023358.1	0.69	24.1	5.12629	8.37308e-13	AT4G38470.1	ACT-like protein tyrosine kinase family protein
CCG027592.1	PPR008974.1	0.27	8.72	5.0133	1.11416e-12	AT1G58210.1	kinase interacting family protein
CCG014085.1	PPR023185.1	0.67	19.81	4.88592	4.38565e-07	AT5G63910.1	farnesylcysteine lyase
CCG029778.1	PPR022112.1	1.29	34.62	4.74616	2.06947e-06	AT4G31980.1	unknown protein
CCG011987.1	PPR030087.1	0.25	6.29	4.65306	0.000649574	AT5G56670.1	Ribosomal protein S30 family protein
CCG031474.1	PPR002601.2	0.54	13.38	4.63097	1.52541e-05	AT2G33150.1	peroxisomal 3-ketoacyl-CoA thiolase 3
CCG012025.1	PPR011839.2	0.94	23.01	4.61346	3.57182e-08	AT5G62570.2	Calmodulin binding protein-like
CCG011904.1	PPR009473.1	69.34	1614.08	4.54088	8.71738e-07	AT3G61470.1	photosystem I light harvesting complex gene 2
CCG026847.1	PPR027901.1	1.3	30.02	4.52934	3.55056e-16	AT5G12930.1	unknown protein
CCG024643.1	PPR020680.1	7.75	173.71	4.48634	2.82892e-09	AT5G61170.1	Ribosomal protein S19e family protein
CCG030077.1	PPR026185.1	0.34	7.56	4.47478	1.37575e-06	AT1G65910.1	NAC domain containing protein 28
CCG009982.1	PPR018746.1	5.07	99.01	4.28752	7.02354e-08	AT1G22380.1	UDP-glucosyl transferase 85A3
CCG011317.1	PPR023699.2	2.55	46.26	4.1812	9.96462e-05	AT2G42320.2	nucleolar protein gar2-related
CCG017658.1	PPR031185.1	1.38	24.34	4.14059	1.25265e-06	AT2G30140.1	UDP-Glycosyltransferase superfamily protein
CCG011316.2	PPR026952.2	8.09	141.17	4.12515	6.84259e-09	AT3G57785.1	unknown protein
CCG010375.1	PPR016121.2	0.93	15.69	4.07647	2.71181e-16	AT1G75130.1	cytochrome P450, family 721, subfamily A, polypeptide 1
CCG023470.1	PPR009451.1	2.19	34.83	3.99133	2.53012e-13	AT5G65110.1	acyl-CoA oxidase 2
CCG001621.2	PPR018358.1	3.55	51.34	3.85419	0.00046877	AT3G04780.1	Protein of unknown function (DUF1000)
CCG029588.1	PPR033783.1	9.21	111.42	3.59666	4.76483e-05	AT5G49720.1	glycosyl hydrolase 9A1
CCG020748.1	PPR034548.3	1.87	21.27	3.50771	3.31461e-10	AT2G33490.1	hydroxyproline-rich glycoprotein family protein
CCG021547.1	PPR020088.1	0.45	5.08	3.49683	1.10854e-05	AT4G27190.1	NB-ARC domain-containing disease resistance protein
CCG014246.1	PPR012226.1	3	33.05	3.46162	0.000477605	AT1G62810.1	Copper amine oxidase family protein
CCG010109.1	PPR017251.1	46.23	457.63	3.30728	8.10054e-05	AT3G16780.1	Ribosomal protein L19e family protein
CCG005631.1	PPR034106.1	4.69	45.64	3.28264	3.41199e-07	AT5G54630.1	zinc finger protein-related
CCG003232.1	PPR027417.1	13.91	126.33	3.183	5.98782e-05	AT1G12020.1	unknown protein
CCG031640.1	PPR024196.1	0.77	6.53	3.08415	7.02542e-06	AT4G32430.1	Pentatricopeptide repeat (PPR) superfamily protein
CCG001903.1	PPR013996.1	8.52	72.12	3.08147	0.000549532	AT4G22110.1	GroES-like zinc-binding dehydrogenase family protein
CCG014204.1	PPR027040.1	21.5	157.41	2.87212	0.000614908	AT1G60870.1	maternal effect embryo arrest 9
CCG010637.1	PPR021244.1	5.55	40.24	2.85807	0.000252442	AT1G73690.1	cyclin-dependent kinase D1;1
CCG007485.2	PPR002984.1	0.81	5.77	2.83258	9.85562e-08	AT3G09040.1	Pentatricopeptide repeat (PPR) superfamily protein
CCG014253.1	PPR034464.1	4.51	29.42	2.7056	1.53576e-06	AT3G17880.1	tetraticopeptide domain-containing thioredoxin
CCG013741.2	PPR003094.1	8.77	48.61	2.4706	0.000201493	AT3G18670.1	Ankyrin repeat family protein
CCG007187.1	PPR024649.2	3.11	16.07	2.36938	0.00087775	AT1G12580.1	phosphoenolpyruvate carboxylase-related kinase 1
CCG003148.1	PPR010944.1	10.62	51.77	2.28533	0.000531251	AT3G10660.1	calmodulin-domain protein kinase cdpk isoform 2
CCG011109.1	PPR006324.1	24.46	11.31	-1.11283	3.5999e-10	AT5G24710.1	Transducin/WD40 repeat-like superfamily protein
CCG006508.1	PPR014391.1	28.56	8.71	-1.71325	5.3147e-05	AT4G27470.1	RING membrane-anchor 3
CCG008095.1	PPR025689.1	13.96	4.2	-1.73284	2.30217e-05	AT3G06720.2	importin alpha isoform 1
CCG000209.1	PPR006056.1	24.11	5.3	-2.18557	6.35495e-05	AT2G29970.1	Double Clp-N motif-containing P-loop nucleoside triphosphate hydrolases superfamily protein
CCG029030.1	PPR016667.1	49.22	10.66	-2.20704	2.67521e-07	AT4G18270.1	translocase 11
CCG011821.1	PPR009680.1	54.32	11.7	-2.21497	3.13557e-05	AT4G31390.1	Protein kinase superfamily protein
CCG016456.1	PPR005793.1	36.61	7.51	-2.28535	2.50786e-06	AT1G11050.1	Protein kinase superfamily protein
CCG028454.1	PPR031802.1	29.93	6.08	-2.29945	0.000609632	AT3G54800.1	Pleckstrin homology (PH) and lipid-binding START domains-containing protein
CCG032571.2	PPR020879.2	14.31	2.63	-2.44389	9.54932e-07	AT1G16130.1	wall associated kinase-like 2
CCG024181.1	PPR022669.1	18.39	3.22	-2.51379	1.85748e-07	AT1G55880.1	Pyridoxal-5'-phosphate-dependent enzyme family protein
CCG017221.2	PPR017381.1	90.76	15.67	-2.53405	5.69261e-08	AT2G21170.1	triosephosphate isomerase
CCG022561.1	PPR003262.1	74.89	12.69	-2.56108	1.75429e-08	AT2G29260.1	NAD(P)-binding Rossmann-fold superfamily protein
CCG021524.1	PPR021635.1	131.01	21.08	-2.63573	0.000159749	AT5G62680.1	Major facilitator superfamily protein
CCG020785.2	PPR023263.3	63.69	9.98	-2.67396	0.000841023	AT1G11680.1	CYTOCHROME P450 51G1
CCG025232.1	PPR022565.1	3204.04	501.03	-2.67692	0.000857682	AT4G16260.1	Glycosyl hydrolase superfamily protein
CCG021913.3	PPR008276.2	53.39	7.99	-2.7403	6.67632e-09	AT4G32050.1	neurochondrin family protein
CCG022238.1	PPR003784.1	71.52	9.9	-2.85285	8.86615e-06	AT2G18350.1	homeobox protein 24
CCG033897.1	PPR009286.1	48.46	6.52	-2.89385	2.82363e-05	AT1G64940.1	cytochrome P450, family 87, subfamily A, polypeptide 6
CCG031644.1	PPR031938.1	66.65	8.39	-2.98986	0.000510858	AT2G22590.1	UDP-Glycosyltransferase superfamily protein
CCG000561.3	PPR014573.1	42.98	5.37	-3.00067	7.98194e-09	AT1G68990.2	male gametophyte defective 3
CCG004498.1	PPR020287.1	122.8	14.87	-3.04583	0.000204274	AT1G03430.1	histidine-containing phosphotransfer factor 5
CCG017480.1	PPR023109.1	56.77	6.57	-3.11116	0.000147843	AT1G47128.1	Granulin repeat cysteine protease family protein
CCG021619.1	PPR010824.1	28.01	3.22	-3.12081	8.96225e-05	AT2G02370.2	SNARE associated Golgi protein family
CCG033840.1	PPR017875.1	14.89	1.67	-3.15642	5.51944e-08	AT4G27290.1	S-locus lectin protein kinase family protein
CCG025296.1	PPR010369.1	1112.93	124.34	-3.162	1.85781e-05	AT3G17210.1	heat stable protein 1
CCG005120.1	PPR002083.1	160.27	17.05	-3.23266	2.4365e-08	AT2G13370.1	chromatin remodeling 5
CCG001218.2	PPR026413.1	10.8	1.1	-3.29546	2.54983e-05	AT5G18420.2	unknown protein
CCG013210.1	PPR014752.1	18.11	1.8	-3.33072	3.63263e-12	AT3G63240.1	DNAse I-like superfamily protein
CCG002308.1	PPR024740.1	32.65	2.96	-3.46341	0.000132643	AT5G57960.1	GTP-binding protein, HflX
CCG005001.1	PPR017691.1	20.31	1.83	-3.47227	0.000992723	AT3G21690.1	MATE efflux family protein
CCG011866.1	PPR012923.1	9.61	0.81	-3.56854	7.0766e-08	AT2G02240.1	F-box family protein
CCG005577.2	PPR001461.1	5.42	0.44	-3.62272	0.000326459	AT4G16470.1	Tetratricopeptide repeat (TPR)-like superfamily protein
CCG011552.1	PPR007270.1	16.16	1.31	-3.62479	1.26421e-07	AT3G49160.1	pyruvate kinase family protein
CCG011678.1	PPR010792.1	24.65	1.98	-3.63802	0.000109223	AT1G29740.1	Leucine-rich repeat transmembrane protein kinase
CCG026398.1	PPR021159.1	45.96	3.65	-3.65441	5.06475e-09	AT2G26560.1	phospholipase A 2A
CCG025295.1	PPR010368.1	600.49	45.58	-3.71967	1.76427e-05	AT3G17210.1	heat stable protein 1
CCG025444.1	PPR026556.1	3.44	0.25	-3.78241	1.16293e-06	AT4G39830.1	Cupredoxin superfamily protein
CCG001334.2	PPR004693.1	60.33	4.31	-3.80712	2.00616e-07	AT3G14470.1	NB-ARC domain-containing disease resistance protein
CCG000509.1	PPR011611.2	354.37	24.81	-3.83626	3.39666e-06	AT3G62420.1	basic region/leucine zipper motif 53
CCG027776.2	PPR021879.2	10.86	0.69	-3.97628	5.03856e-05	AT4G33350.1	Tic22-like family protein
CCG021101.1	PPR013384.1	9.45	0.59	-4.00153	9.01785e-07	AT5G16720.1	Protein of unknown function, DUF593
CCG005327.1	PPR030981.2	263.26	16.14	-4.02778	0.000361642	AT3G61220.2	NAD(P)-binding Rossmann-fold superfamily protein
CCG002852.1	PPR027850.1	21.64	1.21	-4.16062	3.05124e-11	AT3G47570.1	Leucine-rich repeat protein kinase family protein
CCG027611.1	PPR001566.1	79.13	3.83	-4.36881	0.000539097	AT5G64460.2	Phosphoglycerate mutase family protein
CCG023946.1	PPR008487.1	20.28	0.91	-4.47805	7.25473e-12	AT5G05610.1	alfin-like 1
CCG033444.1	PPR004735.1	23.43	1.05	-4.4799	1.00859e-06	AT1G21270.1	wall-associated kinase 2
CCG027133.1	PPR025848.2	63.32	2.8	-4.49916	4.22849e-09	AT2G34470.2	urease accessory protein G
CCG004931.2	PPR029777.1	394.44	17.26	-4.5143	1.98564e-06	AT3G12500.1	basic chitinase
CCG015683.1	PPR020453.1	1.22	0.05	-4.60881	3.02054e-07	AT1G56600.1	galactinol synthase 2
CCG000313.1	PPR015804.1	89.66	3.67	-4.61061	2.70044e-10	AT1G79390.1	unknown protein
CCG015888.1	PPR034269.1	7.4	0.29	-4.6734	6.71382e-10	AT3G52600.1	cell wall invertase 2
CCG033838.1	PPR017878.1	24.95	0.86	-4.85856	1.74248e-05	AT4G21380.1	receptor kinase 3
CCG025017.1	PPR012508.1	108.47	3.62	-4.90516	9.59951e-06	AT2G47140.1	NAD(P)-binding Rossmann-fold superfamily protein
CCG009444.2	PPR003236.1	30.58	0.96	-4.99341	0.000667673	AT5G11810.1	unknown protein
CCG003763.1	PPR016996.1	98.84	3.09	-4.99942	5.23862e-05	AT1G14870.1	PLANT CADMIUM RESISTANCE 2
CCG030364.1	PPR001932.1	16.06	0.5	-5.0054	6.01821e-08	AT3G52380.1	chloroplast RNA-binding protein 33
CCG009557.2	PPR003584.2	94.56	2.92	-5.01719	1.51061e-17	AT5G25620.2	Flavin-binding monooxygenase family protein
CCG012112.2	PPR023793.1	4.14	0.12	-5.10852	1.9009e-09	AT3G54420.1	homolog of carrot EP3-3 chitinase
CCG015308.2	PPR002432.1	42.84	1.24	-5.11055	2.08089e-19	AT4G10450.1	Ribosomal protein L6 family
CCG009645.1	PPR024189.1	22.2	0.63	-5.13906	1.07687e-19	AT4G35360.1	Uncharacterised conserved protein (UCP030210)
CCG011022.2	PPR009628.1	15.96	0.43	-5.21398	5.69286e-12	AT1G02700.1	unknown protein
CCG031801.1	PPR023523.3	101.32	2.65	-5.25678	1.17614e-17	AT1G67420.2	Zn-dependent exopeptidases superfamily protein
CCG032795.1	PPR006974.1	20.91	0.53	-5.30206	0.000390927	AT1G79450.1	ALA-interacting subunit 5
CCG008780.1	PPR007181.1	4.34	0.11	-5.30212	3.07837e-07	AT1G34110.1	Leucine-rich receptor-like protein kinase family protein
CCG019174.1	PPR017561.1	9.14	0.21	-5.44373	3.43464e-08	AT1G02520.1	P-glycoprotein 11
CCG015612.1	PPR022489.1	2.2	0.05	-5.45943	1.07581e-10	AT1G22400.1	UDP-Glycosyltransferase superfamily protein
CCG023084.1	PPR032261.1	474.1	10.76	-5.46144	7.01994e-06	AT5G24090.1	chitinase A
CCG019459.1	PPR019823.1	37.8	0.85	-5.47478	4.67573e-10	AT1G74960.2	fatty acid biosynthesis 1
CCG019786.2	PPR002331.1	67.28	1.42	-5.56621	1.59096e-14	AT3G62290.3	ADP-ribosylation factor A1E
CCG017864.2	PPR010196.1	46.47	0.98	-5.56737	0.000995754	AT1G03220.1	Eukaryotic aspartyl protease family protein
CCG015551.1	PPR027501.1	26.89	0.54	-5.63797	1.31035e-06	AT3G13540.1	myb domain protein 5
CCG020573.1	PPR005272.1	265.36	5.01	-5.727	4.47288e-34	AT2G19450.1	membrane bound O-acyl transferase (MBOAT) family protein
CCG026843.1	PPR020977.1	10.1	0.17	-5.89268	1.19673e-05	AT4G31980.1	unknown protein
CCG010268.1	PPR030076.1	22.15	0.37	-5.90364	0.000744296	AT1G07700.3	Thioredoxin superfamily protein
CCG011648.1	PPR023837.1	121.96	1.99	-5.9375	3.06896e-08	AT4G23180.1	cysteine-rich RLK (RECEPTOR-like protein kinase) 10
CCG015771.1	PPR029218.1	355.98	5.49	-6.01885	2.32527e-15	AT5G10860.1	Cystathionine beta-synthase (CBS) family protein
CCG025292.1	PPR010363.1	3093.17	45.42	-6.08961	2.35261e-07	AT3G17210.1	heat stable protein 1
CCG021742.1	PPR003891.1	119.44	1.58	-6.24022	1.396e-21	AT4G01100.2	adenine nucleotide transporter 1
CCG017227.1	PPR017375.1	21.03	0.27	-6.28335	1.12982e-23	AT4G34850.1	Chalcone and stilbene synthase family protein
CCG028672.1	PPR024972.1	97.65	1.13	-6.43323	5.16259e-14	AT3G04720.1	pathogenesis-related 4
CCG009065.2	PPR019192.1	8.57	0.09	-6.57323	1.10668e-14	AT1G17030.1	unknown protein
CCG019689.1	PPR009723.1	179.08	1.68	-6.736	0.000302957	AT2G14580.1	basic pathogenesis-related protein 1
CCG007712.1	PPR026471.1	16.39	0.15	-6.77171	4.89674e-07	AT3G29400.1	exocyst subunit exo70 family protein E1
CCG012935.1	PPR028036.1	55.8	0.5	-6.80219	8.09853e-18	AT2G14750.1	APS kinase
CCG024468.1	PPR019009.1	5790.82	49.67	-6.86525	0.00010679	AT4G11650.1	osmotin 34
CCG028257.1	PPR014782.1	4.14	0.03	-7.10852	2.74261e-16	AT1G53490.1	RING/U-box superfamily protein
CCG017989.1	PPR029792.1	1501.6	10.85	-7.11266	2.21723e-10	AT1G29660.1	GDSL-like Lipase/Acylhydrolase superfamily protein
CCG018520.1	PPR001105.1	720.22	5.17	-7.12213	1.55677e-05	AT4G30380.1	Barwin-related endoglucanase
CCG028970.2	PPR017862.1	2.97	0.02	-7.21432	6.29611e-15	AT5G05130.1	DNA/RNA helicase protein
CCG025293.1	PPR010365.1	12338.2	80.27	-7.26405	1.84096e-16	AT3G17210.1	heat stable protein 1
CCG005831.2	PPR030367.1	40.4	0.26	-7.2797	6.43935e-10	AT2G29150.1	NAD(P)-binding Rossmann-fold superfamily protein
CCG015052.2	PPR032616.3	6.32	0.04	-7.30378	1.92601e-05	AT2G48020.2	Major facilitator superfamily protein
CCG032329.1	PPR022830.1	6.81	0.04	-7.41151	0.000131217	AT5G54300.1	Protein of unknown function (DUF761)
CCG025040.1	PPR031169.1	5.51	0.03	-7.52095	6.64252e-06	AT1G08350.2	Endomembrane protein 70 protein family
CCG004865.1	PPR016331.1	48.78	0.26	-7.55163	1.48013e-16	AT5G19540.1	unknown protein
CCG026436.1	PPR013713.1	13.29	0.07	-7.56877	3.15028e-06	AT4G13992.1	Cysteine/Histidine-rich C1 domain family protein
CCG000563.1	PPR014571.1	196.5	1.01	-7.60403	9.55776e-11	AT2G37240.1	Thioredoxin superfamily protein
CCG019378.1	PPR011981.2	107.61	0.55	-7.61216	0.000298793	AT5G43940.2	GroES-like zinc-binding dehydrogenase family protein
CCG015680.1	PPR020455.1	104.42	0.41	-7.99256	1.72321e-24	AT4G25810.1	xyloglucan endotransglycosylase 6
CCG002421.1	PPR030773.1	7.76	0.03	-8.01495	1.40624e-10	AT3G48950.1	Pectin lyase-like superfamily protein
CCG013309.1	PPR014633.1	20.99	0.08	-8.03549	9.30633e-05	AT1G17180.1	glutathione S-transferase TAU 25
CCG031681.1	PPR034509.2	15.65	0.05	-8.29002	1.20235e-11	AT5G64300.1	GTP cyclohydrolase II
CCG021634.1	PPR005716.1	6.81	0.02	-8.41151	2.25986e-10	AT3G47570.1	Leucine-rich repeat protein kinase family protein
CCG032455.2	PPR008099.1	7.24	0.02	-8.49985	8.7344e-11	AT5G49020.1	protein arginine methyltransferase 4A
CCG028100.1	PPR009517.1	1061.69	2.82	-8.55645	1.53965e-13	AT1G24140.1	Matrixin family protein
CCG023009.1	PPR029793.1	4357.5	9.5	-8.84136	3.21689e-10	AT1G29660.1	GDSL-like Lipase/Acylhydrolase superfamily protein
CCG008607.1	PPR029628.1	14.87	0.03	-8.95323	1.50788e-27	AT4G14368.1	Regulator of chromosome condensation (RCC1) family protein
CCG027648.1	PPR030159.1	131.85	0.25	-9.04275	3.44462e-05	AT1G10030.1	homolog of yeast ergosterol28
CCG031610.2	PPR017224.1	44.55	0.08	-9.12121	3.36795e-33	AT1G12880.1	nudix hydrolase homolog 12
CCG025849.2	PPR014894.1	6.57	0.01	-9.35975	0.000203233	AT5G34940.2	glucuronidase 3
CCG009602.1	PPR019463.1	6.61	0.01	-9.36851	7.89153e-07	AT5G11330.1	FAD/NAD(P)-binding oxidoreductase family protein
CCG011975.1	PPR013424.1	80.63	0.11	-9.51767	7.57835e-10	AT3G60130.1	beta glucosidase 16
CCG034237.1	PPR027080.1	30.62	0.04	-9.58026	1.79062e-20	AT5G39080.1	HXXXD-type acyl-transferase family protein
CCG006080.1	PPR019259.1	11.41	0.01	-10.1561	1.9509e-08	AT4G21120.1	amino acid transporter 1
CCG007158.1	PPR032099.1	17.03	0.01	-10.7339	2.62528e-05	AT5G62200.1	Embryo-specific protein 3, (ATS3)
CCG000365.1	PPR011945.1	35.62	0.01	-11.7985	6.19946e-23	AT1G69500.1	cytochrome P450, family 704, subfamily B, polypeptide 1
CCG021502.1	PPR031281.1	187.46	0.05	-11.8724	4.59944e-07	AT1G54570.1	Esterase/lipase/thioesterase family protein
CCG022145.1	PPR018220.1	68.14	0.01	-12.7343	0.00097709	AT4G37090.1	unknown protein
